# Supplementary material for: Hfq Globally Binds and Destabilizes sRNAs and mRNAs in Yersinia pestis
Source: mSystems. 2019 Jul 16;4(4):e00245-19. doi: 10.1128/mSystems.00245-19 (PMC6635623; doi:10.1128/mSystems.00245-19)
Supplement: TABLE S2 [file mSystems.00245-19-st002.xlsx]

## Sheet: S2A Hfq bound genes
	S2A Table Hfq bound genes and the relating binding ratio.
	WT_Flag/YP_r2 represents for the ratio between gene and the YR_r2 abundance in WT_Flag; HFQ_Flag/YP_r2 represents for the ratio between gene and the YR_r2 abundance in HFQ_Flag;HFQ_Flag/WT_Flag represents for the ratio between HFQ_Flag/YP_r2 and WT_Flag/YP_r2.
Gene	Chromosome	WT Flag reads	WT_Flag/YP_r2	HFQ_Flag reads	HFQ_Flag/YP_r2	HFQ_Flag/WT_Flag	Symbol
YP_3372	NC_005810.1	1	4.21262e-06	1369	0.000808924	192.024	YP_3372
YP_2431	NC_005810.1	1	4.21262e-06	1340	0.000791789	187.956	YP_2431
YP_2153	NC_005810.1	2	8.42524e-06	1795	0.00106064	125.889	gst2
YP_1264	NC_005810.1	1	4.21262e-06	868	0.00051289	121.751	YP_1264
YP_4000	NC_005810.1	1	4.21262e-06	803	0.000474482	112.634	tra5I
YP_2058	NC_005810.1	1	4.21262e-06	752	0.000444347	105.48	YP_2058
YP_2618	NC_005810.1	1	4.21262e-06	699	0.00041303	98.0459	ptsH
YP_0793	NC_005810.1	2	8.42524e-06	1387	0.00081956	97.2744	ymoA
YP_0549	NC_005810.1	2	8.42524e-06	1385	0.000818378	97.1342	YP_0549
YP_3229	NC_005810.1	1	4.21262e-06	681	0.000402394	95.5211	YP_3229
YP_3789	NC_005810.1	3	1.26379e-05	1960	0.00115814	91.6404	mutL2
YP_3792	NC_005810.1	1	4.21262e-06	629	0.000371668	88.2273	YP_3792
YP_3689	NC_005810.1	1	4.21262e-06	612	0.000361623	85.8428	apaH
YP_1801	NC_005810.1	1	4.21262e-06	592	0.000349805	83.0374	YP_1801
YP_4013	NC_005810.1	1	4.21262e-06	582	0.000343896	81.6348	YP_4013
YP_0935	NC_005810.1	3	1.26379e-05	1659	0.000980282	77.5671	YP_0935
YP_3995	NC_005810.1	2	8.42524e-06	1086	0.000641703	76.1644	YP_3995
YP_2811	NC_005810.1	3	1.26379e-05	1584	0.000935965	74.0604	smc2
YP_3453	NC_005810.1	2	8.42524e-06	1032	0.000609795	72.3772	dAP2
YP_2275	NC_005810.1	2	8.42524e-06	1027	0.000606841	72.0266	ypeI
YP_1209	NC_005810.1	8	3.3701e-05	3992	0.00235882	69.9927	focA
YP_3579	NC_005810.1	6	2.52757e-05	2919	0.0017248	68.2394	hipB4
YP_pCD91	NC_005813.1	2	8.42524e-06	949	0.000560752	66.5562	YP_pCD91
YP_2091	NC_005810.1	2	8.42524e-06	937	0.000553661	65.7146	potE3
YP_2612	NC_005810.1	1	4.21262e-06	454	0.000268263	63.6807	YP_2612
YP_2720	NC_005810.1	2	8.42524e-06	904	0.000534162	63.4002	YP_2720
YP_2527	NC_005810.1	1	4.21262e-06	450	0.000265899	63.1197	tnp_26
YP_3841	NC_005810.1	1	4.21262e-06	443	0.000261763	62.1378	ptsO
YP_3885	NC_005810.1	2	8.42524e-06	884	0.000522344	61.9975	YP_3885
YP_1336	NC_005810.1	1	4.21262e-06	442	0.000261172	61.9975	YP_1336
YP_3715	NC_005810.1	2	8.42524e-06	882	0.000521162	61.8573	proP31
YP_3200	NC_005810.1	1	4.21262e-06	441	0.000260581	61.8573	cyaY
YP_2182	NC_005810.1	1	4.21262e-06	429	0.000253491	60.1741	tnp_23
YP_0007	NC_005810.1	1	4.21262e-06	422	0.000249354	59.1922	rbsD1
YP_1752	NC_005810.1	1	4.21262e-06	421	0.000248763	59.052	YP_1752
YP_1325	NC_005810.1	1	4.21262e-06	420	0.000248173	58.9117	tnp_17
YP_1980	NC_005810.1	8	3.3701e-05	3352	0.00198065	58.7714	oppB
YP_0771	NC_005810.1	9	3.79136e-05	3760	0.00222174	58.6	bolA1
YP_1016	NC_005810.1	2	8.42524e-06	830	0.000490436	58.2104	YP_1016
YP_2815	NC_005810.1	1	4.21262e-06	412	0.000243445	57.7896	tnp_32
YP_0019	NC_005810.1	1	4.21262e-06	411	0.000242855	57.6493	tnp_1
YP_3500	NC_005810.1	2	8.42524e-06	819	0.000483936	57.4389	proC
YP_3137	NC_005810.1	1	4.21262e-06	409	0.000241673	57.3688	trmA2
YP_0065	NC_005810.1	3	1.26379e-05	1219	0.000720291	56.9947	pspE1
YP_1667	NC_005810.1	8	3.3701e-05	3220	0.00190266	56.457	fimZ
YP_2245	NC_005810.1	1	4.21262e-06	401	0.000236946	56.2466	tnp_24
YP_3409	NC_005810.1	2	8.42524e-06	799	0.000472119	56.0362	tra5G
YP_2122	NC_005810.1	3	1.26379e-05	1194	0.000705519	55.8258	aes2
YP_0877	NC_005810.1	1	4.21262e-06	398	0.000235173	55.8258	YP_0877
YP_2812	NC_005810.1	3	1.26379e-05	1193	0.000704928	55.7791	fldA3
YP_3193	NC_005810.1	1	4.21262e-06	396	0.000233991	55.5453	tnp_35
YP_3213	NC_005810.1	3	1.26379e-05	1184	0.00069961	55.3583	paaI2
YP_3648	NC_005810.1	1	4.21262e-06	386	0.000228082	54.1427	tnp_41
YP_2944	NC_005810.1	2	8.42524e-06	769	0.000454392	53.9323	tdcF3
YP_0755	NC_005810.1	1	4.21262e-06	379	0.000223946	53.1608	ispA
YP_0189	NC_005810.1	3	1.26379e-05	1136	0.000671248	53.114	kefB
YP_2915	NC_005810.1	1	4.21262e-06	378	0.000223355	53.0205	YP_2915
YP_pCD71	NC_005813.1	1	4.21262e-06	377	0.000222764	52.8803	YP_pCD71
YP_0070	NC_005810.1	2	8.42524e-06	751	0.000443756	52.6699	cysE
YP_3501	NC_005810.1	1	4.21262e-06	374	0.000220992	52.4595	YP_3501
YP_2213	NC_005810.1	4	1.68505e-05	1492	0.000881603	52.3192	YP_2213
YP_3454	NC_005810.1	4	1.68505e-05	1491	0.000881012	52.2841	yspR
YP_3079	NC_005810.1	3	1.26379e-05	1107	0.000654112	51.7581	YP_3079
YP_1981	NC_005810.1	10	4.21262e-05	3618	0.00213783	50.7482	oppC
YP_2682	NC_005810.1	1	4.21262e-06	360	0.000212719	50.4957	tnp_29
YP_1395	NC_005810.1	1	4.21262e-06	359	0.000212128	50.3555	folE
YP_1224	NC_005810.1	1	4.21262e-06	357	0.000210947	50.0749	tnp_16
YP_2238	NC_005810.1	1	4.21262e-06	356	0.000210356	49.9347	YP_2238
YP_2954	NC_005810.1	4	1.68505e-05	1416	0.000836696	49.6541	YP_2954
YP_2904	NC_005810.1	13	5.47641e-05	4590	0.00271217	49.5247	sstT
YP_0592	NC_005810.1	7	2.94883e-05	2458	0.0014524	49.2534	tra5C
YP_0116	NC_005810.1	1	4.21262e-06	351	0.000207401	49.2333	metJ
YP_1530	NC_005810.1	1	4.21262e-06	347	0.000205038	48.6723	glpM
YP_pMT038	NC_005815.1	5	2.10631e-05	1717	0.00101455	48.1673	YP_pMT038
YP_2887	NC_005810.1	3	1.26379e-05	1030	0.000608614	48.158	YP_2887
YP_0015	NC_005810.1	3	1.26379e-05	1027	0.000606841	48.0177	YP_0015
YP_1627	NC_005810.1	1	4.21262e-06	342	0.000202083	47.9709	hpaH
YP_1911	NC_005810.1	3	1.26379e-05	1023	0.000604477	47.8307	emrE1
YP_pPCP05	NC_005816.1	11	4.63388e-05	3744	0.00221228	47.7414	pim
YP_1328	NC_005810.1	1	4.21262e-06	338	0.00019972	47.4099	tfoX
YP_2078	NC_005810.1	8	3.3701e-05	2698	0.00159421	47.3047	YP_2078
YP_2664	NC_005810.1	11	4.63388e-05	3678	0.00217328	46.8998	narP
YP_0473	NC_005810.1	1	4.21262e-06	331	0.000195584	46.428	pspG
YP_3071	NC_005810.1	1	4.21262e-06	331	0.000195584	46.428	YP_3071
YP_0366	NC_005810.1	1	4.21262e-06	330	0.000194993	46.2878	cybC
YP_1993	NC_005810.1	1	4.21262e-06	330	0.000194993	46.2878	YP_1993
YP_1685	NC_005810.1	2	8.42524e-06	650	0.000384077	45.5864	fTR12
YP_1606	NC_005810.1	1	4.21262e-06	323	0.000190856	45.3059	YP_1606
YP_3580	NC_005810.1	80	0.00033701	25805	0.0152478	45.2445	YP_3580
YP_3781	NC_005810.1	5	2.10631e-05	1611	0.000951919	45.1937	YP_3781
YP_2089	NC_005810.1	1	4.21262e-06	322	0.000190266	45.1656	YP_2089
YP_3269	NC_005810.1	3	1.26379e-05	963	0.000569024	45.0254	YP_3269
YP_1904	NC_005810.1	1	4.21262e-06	320	0.000189084	44.8851	znuA
YP_1690	NC_005810.1	2	8.42524e-06	637	0.000376395	44.6747	phnL4
YP_0176	NC_005810.1	16	6.74019e-05	5088	0.00300643	44.6046	proP3
YP_3726	NC_005810.1	8	3.3701e-05	2542	0.00150203	44.5695	creA
YP_3813	NC_005810.1	13	5.47641e-05	4122	0.00243564	44.4751	YP_3813
YP_1476	NC_005810.1	1	4.21262e-06	317	0.000187311	44.4643	YP_1476
YP_1971	NC_005810.1	2	8.42524e-06	633	0.000374031	44.3942	YP_1971
YP_2117	NC_005810.1	17	7.16145e-05	5340	0.00315534	44.06	hlx
YP_2767	NC_005810.1	1	4.21262e-06	310	0.000183175	43.4824	dnaQ
YP_0075	NC_005810.1	17	7.16145e-05	5219	0.00308384	43.0616	cpxP
YP_3273	NC_005810.1	4	1.68505e-05	1226	0.000724427	42.9915	tatC
YP_2487	NC_005810.1	4	1.68505e-05	1211	0.000715564	42.4655	seqA
YP_0197	NC_005810.1	3	1.26379e-05	906	0.000535344	42.3603	dsrF
YP_1939	NC_005810.1	1	4.21262e-06	302	0.000178448	42.3603	YP_1939
YP_0794	NC_005810.1	3	1.26379e-05	903	0.000533571	42.22	YP_0794
YP_0013	NC_005810.1	1	4.21262e-06	301	0.000177857	42.22	mobB
YP_1391	NC_005810.1	1	4.21262e-06	301	0.000177857	42.22	YP_1391
YP_3072	NC_005810.1	25	0.000105315	7521	0.00444406	42.1976	malM
YP_3639	NC_005810.1	6	2.52757e-05	1801	0.00106419	42.1032	YP_3639
YP_0236	NC_005810.1	6	2.52757e-05	1800	0.0010636	42.0798	mscL
YP_pPCP10	NC_005816.1	16	6.74019e-05	4781	0.00282503	41.9132	YP_pPCP10
YP_0318	NC_005810.1	1	4.21262e-06	298	0.000176084	41.7992	YP_0318
YP_pMT126	NC_005815.1	1	4.21262e-06	297	0.000175493	41.659	YP_pMT126
YP_1159	NC_005810.1	4	1.68505e-05	1186	0.000700792	41.5888	YP_1159
YP_1979	NC_005810.1	64	0.000269608	18944	0.0111938	41.5187	oppA3
YP_2160	NC_005810.1	43	0.000181143	12725	0.00751904	41.5089	slyA
YP_1955	NC_005810.1	3	1.26379e-05	886	0.000523526	41.4252	YP_1955
YP_1608	NC_005810.1	97	0.000408624	28287	0.0167144	40.9041	copC
YP_pMT072	NC_005815.1	1	4.21262e-06	291	0.000171948	40.8174	YP_pMT072
YP_3455	NC_005810.1	4	1.68505e-05	1160	0.000685429	40.6771	yspI
YP_0513	NC_005810.1	2	8.42524e-06	577	0.000340942	40.4667	frdC
YP_1185	NC_005810.1	14	5.89767e-05	4035	0.00238423	40.4266	YP_1185
YP_1737	NC_005810.1	1	4.21262e-06	288	0.000170175	40.3966	proP18
YP_1334	NC_005810.1	1	4.21262e-06	287	0.000169585	40.2563	YP_1334
YP_3762	NC_005810.1	2	8.42524e-06	573	0.000338578	40.1862	YP_3762
YP_1420	NC_005810.1	2	8.42524e-06	572	0.000337987	40.1161	alcB
YP_2509	NC_005810.1	19	8.00398e-05	5418	0.00320143	39.9979	YP_2509
YP_3790	NC_005810.1	37	0.000155867	10511	0.00621081	39.8469	YP_3790
YP_1983	NC_005810.1	11	4.63388e-05	3100	0.00183175	39.5295	oppF2
YP_1222	NC_005810.1	1	4.21262e-06	281	0.000166039	39.4147	aat
YP_1226	NC_005810.1	19	8.00398e-05	5331	0.00315002	39.3557	clpS
YP_0009	NC_005810.1	1	4.21262e-06	279	0.000164857	39.1342	purR1
YP_1914	NC_005810.1	2	8.42524e-06	557	0.000329124	39.0641	dinG2
YP_1982	NC_005810.1	7	2.94883e-05	1940	0.00114632	38.8737	oppD
pCD06.1	NC_005813.1	5	2.10631e-05	1380	0.000815424	38.7134	pCD06.1
YP_0573	NC_005810.1	2	8.42524e-06	551	0.000325579	38.6433	rhaT3
YP_3491	NC_005810.1	2	8.42524e-06	549	0.000324397	38.503	YP_3491
YP_4035	NC_005810.1	11	4.63388e-05	3000	0.00177266	38.2543	atpI
YP_3571	NC_005810.1	1	4.21262e-06	272	0.000160721	38.1523	YP_3571
YP_1546	NC_005810.1	2	8.42524e-06	542	0.000320261	38.0121	artM4
YP_1121	NC_005810.1	6	2.52757e-05	1618	0.000956055	37.825	cspC1
YP_0386	NC_005810.1	9	3.79136e-05	2416	0.00142758	37.6536	luxS
YP_2988	NC_005810.1	4	1.68505e-05	1072	0.000633431	37.5913	plsC2
YP_0205	NC_005810.1	6	2.52757e-05	1607	0.000949555	37.5679	bfr
YP_2837	NC_005810.1	43	0.000181143	11500	0.0067952	37.513	cynT2
YP_1975	NC_005810.1	3	1.26379e-05	802	0.000473891	37.4978	tdk
YP_2025	NC_005810.1	2	8.42524e-06	534	0.000315534	37.451	YP_2025
YP_1781	NC_005810.1	2	8.42524e-06	531	0.000313761	37.2406	lrp3
YP_0715	NC_005810.1	3	1.26379e-05	796	0.000470346	37.2172	YP_0715
YP_1099	NC_005810.1	10	4.21262e-05	2630	0.00155403	36.8899	gltJ1
YP_2785	NC_005810.1	1	4.21262e-06	263	0.000155403	36.8899	YP_2785
YP_pPCP09	NC_005816.1	23	9.68902e-05	6014	0.00355359	36.6765	YP_pPCP09
YP_3332	NC_005810.1	3	1.26379e-05	784	0.000463255	36.6562	uspB
YP_3313	NC_005810.1	1	4.21262e-06	261	0.000154222	36.6094	YP_3313
YP_2687	NC_005810.1	1	4.21262e-06	259	0.00015304	36.3289	YP_2687
YP_3594	NC_005810.1	3	1.26379e-05	774	0.000457347	36.1886	YP_3594
YP_2474	NC_005810.1	5	2.10631e-05	1281	0.000756926	35.9361	hoxN
YP_1186	NC_005810.1	15	6.31893e-05	3829	0.00226251	35.8052	YP_1186
YP_3271	NC_005810.1	3	1.26379e-05	764	0.000451438	35.7211	tatA
YP_0597	NC_005810.1	2	8.42524e-06	509	0.000300761	35.6977	YP_0597
YP_0317	NC_005810.1	1	4.21262e-06	253	0.000149494	35.4873	YP_0317
YP_1313	NC_005810.1	1	4.21262e-06	253	0.000149494	35.4873	pgpB4
YP_2906	NC_005810.1	1	4.21262e-06	253	0.000149494	35.4873	YP_2906
YP_pCD79	NC_005813.1	50	0.000210631	12630	0.0074629	35.4312	YP_pCD79
YP_0351	NC_005810.1	1	4.21262e-06	252	0.000148904	35.347	YP_0351
YP_3555	NC_005810.1	3	1.26379e-05	754	0.000445529	35.2535	rbsA4
YP_0852	NC_005810.1	9	3.79136e-05	2249	0.0013289	35.0509	cysS
YP_0491	NC_005810.1	5	2.10631e-05	1248	0.000737427	35.0104	YP_0491
YP_1699	NC_005810.1	9	3.79136e-05	2230	0.00131768	34.7548	rimL
YP_1974	NC_005810.1	28	0.000117953	6934	0.00409721	34.7359	hns
YP_3241	NC_005810.1	5	2.10631e-05	1236	0.000730336	34.6737	livK2
YP_2023	NC_005810.1	3	1.26379e-05	741	0.000437847	34.6457	YP_2023
YP_2922	NC_005810.1	1	4.21262e-06	247	0.000145949	34.6457	YP_2922
YP_2413	NC_005810.1	25	0.000105315	6161	0.00364045	34.5671	hemK2
YP_3381	NC_005810.1	33	0.000139016	8126	0.00480155	34.5394	cysM2
YP_2408	NC_005810.1	3	1.26379e-05	736	0.000434893	34.4119	YP_2408
YP_3859	NC_005810.1	8	3.3701e-05	1961	0.00115873	34.3827	YP_3859
YP_1916	NC_005810.1	5	2.10631e-05	1223	0.000722655	34.309	slp
YP_1686	NC_005810.1	4	1.68505e-05	978	0.000577887	34.295	YP_1686
YP_3850	NC_005810.1	3	1.26379e-05	731	0.000431938	34.1781	YP_3850
YP_2588	NC_005810.1	2	8.42524e-06	486	0.000287171	34.0846	hcp5
YP_0955	NC_005810.1	16	6.74019e-05	3881	0.00229323	34.0233	YP_0955
YP_1937	NC_005810.1	1	4.21262e-06	242	0.000142995	33.9444	YP_1937
YP_0652	NC_005810.1	109	0.000459176	26313	0.015548	33.8607	YP_0652
YP_1098	NC_005810.1	42	0.00017693	10132	0.00598687	33.8375	glnH1
YP_1218	NC_005810.1	52	0.000219056	12445	0.00735359	33.5694	lrp2
YP_1615	NC_005810.1	2	8.42524e-06	478	0.000282444	33.5236	YP_1615
YP_0095	NC_005810.1	19	8.00398e-05	4523	0.00267258	33.3907	glpF
YP_2857	NC_005810.1	2	8.42524e-06	476	0.000281262	33.3833	gloB4
YP_2326	NC_005810.1	4	1.68505e-05	951	0.000561934	33.3482	YP_2326
YP_3207	NC_005810.1	21	8.8465e-05	4987	0.00294675	33.3098	acrR6
YP_1195	NC_005810.1	1	4.21262e-06	237	0.00014004	33.243	cspE2
YP_1607	NC_005810.1	9	3.79136e-05	2122	0.00125386	33.0716	pcoD
YP_2569	NC_005810.1	2	8.42524e-06	471	0.000278308	33.0326	YP_2569
YP_1759	NC_005810.1	1	4.21262e-06	235	0.000138858	32.9625	nagC5
YP_3286	NC_005810.1	4	1.68505e-05	938	0.000554252	32.8924	hemG
YP_1087	NC_005810.1	13	5.47641e-05	3041	0.00179689	32.8114	nagA
YP_2827	NC_005810.1	7	2.94883e-05	1636	0.000966691	32.7822	amiC
YP_1019	NC_005810.1	1	4.21262e-06	233	0.000137677	32.682	YP_1019
YP_2896	NC_005810.1	1	4.21262e-06	233	0.000137677	32.682	exuR
YP_0783	NC_005810.1	2	8.42524e-06	465	0.000274762	32.6118	cof1
YP_3525	NC_005810.1	2	8.42524e-06	465	0.000274762	32.6118	tnp_39
YP_1775	NC_005810.1	1	4.21262e-06	232	0.000137086	32.5417	YP_1775
YP_2643	NC_005810.1	1	4.21262e-06	230	0.000135904	32.2612	ebgC3
YP_2650	NC_005810.1	6	2.52757e-05	1378	0.000814242	32.2144	YP_2650
YP_2449	NC_005810.1	47	0.000197993	10788	0.00637449	32.1955	proV2
YP_0769	NC_005810.1	2	8.42524e-06	459	0.000271217	32.191	ampG
YP_1912	NC_005810.1	3	1.26379e-05	684	0.000404167	31.9806	emrE2
YP_0041	NC_005810.1	2	8.42524e-06	456	0.000269444	31.9806	gmk
YP_0017	NC_005810.1	15	6.31893e-05	3397	0.00200724	31.7656	dsbA
YP_2631	NC_005810.1	3	1.26379e-05	675	0.000398849	31.5598	YP_2631
YP_2086	NC_005810.1	30	0.000126379	6747	0.00398671	31.5458	uspA1
YP_2749	NC_005810.1	20	8.42524e-05	4486	0.00265072	31.4616	ndk
YP_1277	NC_005810.1	3	1.26379e-05	669	0.000395303	31.2793	serB1
YP_1541	NC_005810.1	4	1.68505e-05	892	0.000527071	31.2793	YP_1541
YP_1474	NC_005810.1	2	8.42524e-06	446	0.000263536	31.2793	rIO1
YP_3161	NC_005810.1	1	4.21262e-06	223	0.000131768	31.2793	YP_3161
YP_1402	NC_005810.1	5	2.10631e-05	1111	0.000656475	31.1671	cdd
YP_1802	NC_005810.1	2	8.42524e-06	439	0.000259399	30.7884	YP_1802
YP_2654	NC_005810.1	1	4.21262e-06	219	0.000129404	30.7182	rimI2
YP_2942	NC_005810.1	2	8.42524e-06	437	0.000258218	30.6481	YP_2942
YP_3749	NC_005810.1	2	8.42524e-06	435	0.000257036	30.5078	YP_3749
YP_0055	NC_005810.1	3	1.26379e-05	652	0.000385258	30.4845	kdtX
YP_3612	NC_005810.1	9	3.79136e-05	1950	0.00115223	30.391	rpiA2
YP_0331	NC_005810.1	290	0.00122166	62817	0.0371177	30.3831	nlpD
YP_1755	NC_005810.1	2	8.42524e-06	433	0.000255854	30.3676	YP_1755
YP_2118	NC_005810.1	5	2.10631e-05	1082	0.00063934	30.3535	sapB
YP_2920	NC_005810.1	2	8.42524e-06	430	0.000254081	30.1572	YP_2920
YP_2940	NC_005810.1	187	0.00078776	40113	0.0237022	30.0882	avtA2
YP_0548	NC_005810.1	2	8.42524e-06	429	0.000253491	30.087	tnp
YP_1028	NC_005810.1	2	8.42524e-06	429	0.000253491	30.087	pnuC
YP_0580	NC_005810.1	12	5.05514e-05	2573	0.00152035	30.0754	rrmJ
YP_2026	NC_005810.1	6	2.52757e-05	1286	0.000759881	30.0637	pyrF
YP_2136	NC_005810.1	1	4.21262e-06	214	0.00012645	30.0169	pspD
YP_1544	NC_005810.1	4	1.68505e-05	855	0.000505208	29.9818	arsR2
YP_1102	NC_005810.1	8	3.3701e-05	1708	0.00100923	29.9468	tar2
YP_3177	NC_005810.1	7	2.94883e-05	1491	0.000881012	29.8766	trxA2
YP_1841	NC_005810.1	2	8.42524e-06	426	0.000251718	29.8766	YP_1841
YP_2341	NC_005810.1	3	1.26379e-05	638	0.000376986	29.8299	elaB
YP_0098	NC_005810.1	2	8.42524e-06	425	0.000251127	29.8065	tnp_2
YP_2269	NC_005810.1	23	9.68902e-05	4874	0.00287998	29.7242	csgD
YP_3855	NC_005810.1	19	8.00398e-05	4016	0.002373	29.6478	YP_3855
YP_3143	NC_005810.1	3	1.26379e-05	634	0.000374622	29.6429	araH11
YP_0105	NC_005810.1	5	2.10631e-05	1056	0.000623977	29.6242	menG
YP_3016	NC_005810.1	4	1.68505e-05	844	0.000498709	29.5961	YP_3016
YP_0180	NC_005810.1	2	8.42524e-06	421	0.000248763	29.526	rhtB1
YP_pMT043	NC_005815.1	2	8.42524e-06	421	0.000248763	29.526	tnp
YP_3239	NC_005810.1	2	8.42524e-06	420	0.000248173	29.4558	tnp_36
YP_0247	NC_005810.1	2	8.42524e-06	419	0.000247582	29.3857	YP_0247
YP_1265	NC_005810.1	6	2.52757e-05	1254	0.000740972	29.3156	grxA
YP_0020	NC_005810.1	5	2.10631e-05	1045	0.000617477	29.3156	engB
YP_0987	NC_005810.1	2	8.42524e-06	417	0.0002464	29.2454	tnp_11
YP_3517	NC_005810.1	2	8.42524e-06	417	0.0002464	29.2454	tnp_38
YP_3963	NC_005810.1	2	8.42524e-06	416	0.000245809	29.1753	YP_3963
YP_2621	NC_005810.1	2	8.42524e-06	415	0.000245218	29.1052	tnp_28
YP_3700	NC_005810.1	2	8.42524e-06	415	0.000245218	29.1052	tnp_42
YP_0131	NC_005810.1	7	2.94883e-05	1449	0.000856195	29.035	YP_0131
YP_2141	NC_005810.1	2	8.42524e-06	414	0.000244627	29.035	tnp_22
YP_0747	NC_005810.1	2	8.42524e-06	412	0.000243445	28.8948	nrdR
YP_1877	NC_005810.1	2	8.42524e-06	412	0.000243445	28.8948	YP_1877
YP_2478	NC_005810.1	2	8.42524e-06	412	0.000243445	28.8948	ccrB
YP_1576	NC_005810.1	2	8.42524e-06	411	0.000242855	28.8246	YP_1576
YP_3683	NC_005810.1	2	8.42524e-06	411	0.000242855	28.8246	djlA
YP_3266	NC_005810.1	9	3.79136e-05	1849	0.00109255	28.8169	dedA4
YP_pCD06	NC_005813.1	7	2.94883e-05	1437	0.000849105	28.7946	repB
YP_2044	NC_005810.1	2	8.42524e-06	410	0.000242264	28.7545	nqrE3
YP_0878	NC_005810.1	2	8.42524e-06	409	0.000241673	28.6844	tnp_9
YP_2663	NC_005810.1	12	5.05514e-05	2452	0.00144885	28.661	napF3
YP_3640	NC_005810.1	3	1.26379e-05	613	0.000362214	28.661	fruR
YP_pMT078	NC_005815.1	1	4.21262e-06	204	0.000120541	28.6143	YP_pMT078
YP_0523	NC_005810.1	2	8.42524e-06	406	0.0002399	28.474	YP_0523
YP_2601	NC_005810.1	2	8.42524e-06	406	0.0002399	28.474	YP_2601
YP_3289	NC_005810.1	7	2.94883e-05	1415	0.000836105	28.3538	birA
YP_3476	NC_005810.1	1	4.21262e-06	202	0.000119359	28.3337	YP_3476
YP_3636	NC_005810.1	2	8.42524e-06	403	0.000238127	28.2636	ftsL
YP_3641	NC_005810.1	2	8.42524e-06	402	0.000237537	28.1935	tnp_40
YP_3748	NC_005810.1	11	4.63388e-05	2207	0.00130409	28.1424	rssA2
YP_2945	NC_005810.1	2	8.42524e-06	401	0.000236946	28.1233	tdcF4
YP_3854	NC_005810.1	7	2.94883e-05	1401	0.000827833	28.0732	YP_3854
YP_1205	NC_005810.1	1	4.21262e-06	200	0.000118177	28.0532	YP_1205
YP_1419	NC_005810.1	4	1.68505e-05	799	0.000472119	28.0181	alcA
YP_2242	NC_005810.1	3	1.26379e-05	598	0.00035335	27.9597	YP_2242
YP_2266	NC_005810.1	7	2.94883e-05	1394	0.000823696	27.933	dinI
YP_2152	NC_005810.1	8	3.3701e-05	1593	0.000941283	27.9305	YP_2152
YP_0269	NC_005810.1	2	8.42524e-06	398	0.000235173	27.9129	tnp_5
YP_3914	NC_005810.1	21	8.8465e-05	4160	0.00245809	27.786	rbsB13
YP_2232	NC_005810.1	5	2.10631e-05	990	0.000584978	27.7727	yfeE
YP_1624	NC_005810.1	2	8.42524e-06	396	0.000233991	27.7727	hpaB
YP_2059	NC_005810.1	27	0.000113741	5329	0.00314884	27.6843	YP_2059
YP_1779	NC_005810.1	11	4.63388e-05	2170	0.00128222	27.6706	YP_1779
YP_2648	NC_005810.1	6	2.52757e-05	1181	0.000697838	27.609	YP_2648
YP_1446	NC_005810.1	8	3.3701e-05	1574	0.000930056	27.5973	sbcB
YP_0332	NC_005810.1	112	0.000471813	21964	0.0129782	27.5072	rpoS
YP_2903	NC_005810.1	2	8.42524e-06	391	0.000231037	27.422	tnp_33
YP_0762	NC_005810.1	9	3.79136e-05	1757	0.00103819	27.383	proP9
YP_2113	NC_005810.1	1	4.21262e-06	195	0.000115223	27.3519	YP_2113
YP_0761	NC_005810.1	1	4.21262e-06	194	0.000114632	27.2116	YP_0761
YP_0001	NC_005810.1	10	4.21262e-05	1932	0.00114159	27.0994	fldA1
YP_2191	NC_005810.1	2	8.42524e-06	386	0.000228082	27.0713	sufA
YP_0173	NC_005810.1	19	8.00398e-05	3656	0.00216028	26.9901	YP_0173
YP_1421	NC_005810.1	9	3.79136e-05	1730	0.00102223	26.9622	ysuG
YP_0337	NC_005810.1	8	3.3701e-05	1536	0.000907602	26.9311	dAK1_1
YP_0854	NC_005810.1	1	4.21262e-06	192	0.00011345	26.9311	YP_0854
YP_1330	NC_005810.1	3	1.26379e-05	572	0.000337987	26.744	YP_1330
YP_3487	NC_005810.1	8	3.3701e-05	1524	0.000900512	26.7207	mltC
YP_2820	NC_005810.1	2	8.42524e-06	381	0.000225128	26.7207	YP_2820
YP_2200	NC_005810.1	5	2.10631e-05	952	0.000562524	26.7066	lplA
YP_3135	NC_005810.1	6	2.52757e-05	1141	0.000674202	26.6739	acrR5
YP_2170	NC_005810.1	1	4.21262e-06	190	0.000112269	26.6505	YP_2170
YP_3741	NC_005810.1	1	4.21262e-06	190	0.000112269	26.6505	smp
YP_0253	NC_005810.1	6	2.52757e-05	1134	0.000670066	26.5103	YP_0253
YP_3100	NC_005810.1	3	1.26379e-05	567	0.000335033	26.5103	rsd
YP_0096	NC_005810.1	1	4.21262e-06	189	0.000111678	26.5103	YP_0096
YP_1761	NC_005810.1	19	8.00398e-05	3583	0.00211715	26.4512	pepT
YP_2176	NC_005810.1	25	0.000105315	4706	0.00278071	26.4037	cfa
YP_0777	NC_005810.1	50	0.000210631	9398	0.00555316	26.3644	hupB
YP_0016	NC_005810.1	16	6.74019e-05	3004	0.00177502	26.3349	YP_0016
YP_3975	NC_005810.1	13	5.47641e-05	2436	0.0014394	26.2837	YP_3975
YP_3884	NC_005810.1	21	8.8465e-05	3929	0.00232159	26.2431	YP_3884
YP_2821	NC_005810.1	2	8.42524e-06	374	0.000220992	26.2297	YP_2821
YP_0726	NC_005810.1	1	4.21262e-06	187	0.000110496	26.2297	sbcD
YP_0078	NC_005810.1	2	8.42524e-06	373	0.000220401	26.1596	YP_0078
YP_3408	NC_005810.1	4	1.68505e-05	745	0.000440211	26.1245	YP_3408
YP_1211	NC_005810.1	3	1.26379e-05	557	0.000329124	26.0427	YP_1211
YP_1040	NC_005810.1	55	0.000231694	10187	0.00601937	25.9798	sucD
YP_0120	NC_005810.1	11	4.63388e-05	2034	0.00120186	25.9364	tra5A
YP_3158	NC_005810.1	66	0.000278033	12188	0.00720173	25.9024	ilvC
YP_pMT119	NC_005815.1	979	0.00412415	180652	0.106745	25.8829	ymt
YP_1789	NC_005810.1	8	3.3701e-05	1473	0.000870377	25.8265	YP_1789
YP_2031	NC_005810.1	5	2.10631e-05	915	0.000540662	25.6687	mipB
YP_2511	NC_005810.1	1	4.21262e-06	183	0.000108132	25.6687	yplB
YP_0700	NC_005810.1	14	5.89767e-05	2560	0.00151267	25.6486	YP_0700
YP_2460	NC_005810.1	18	7.58271e-05	3290	0.00194402	25.6375	cspB
YP_3285	NC_005810.1	18	7.58271e-05	3290	0.00194402	25.6375	trkH
YP_2373	NC_005810.1	7	2.94883e-05	1276	0.000753972	25.5685	YP_2373
YP_pMT054	NC_005815.1	25	0.000105315	4551	0.00268913	25.534	YP_pMT054
YP_0252	NC_005810.1	4	1.68505e-05	728	0.000430166	25.5284	YP_0252
YP_3217	NC_005810.1	4	1.68505e-05	725	0.000428393	25.4232	rhtB
YP_1227	NC_005810.1	11	4.63388e-05	1992	0.00117705	25.4009	YP_1227
YP_1783	NC_005810.1	8	3.3701e-05	1448	0.000855604	25.3881	YP_1783
YP_2500	NC_005810.1	4	1.68505e-05	724	0.000427802	25.3881	YP_2500
YP_2410	NC_005810.1	2	8.42524e-06	362	0.000213901	25.3881	YP_2410
YP_0008	NC_005810.1	8	3.3701e-05	1446	0.000854423	25.3531	rbsK1
YP_3851	NC_005810.1	7	2.94883e-05	1264	0.000746881	25.328	YP_3851
YP_2287	NC_005810.1	4	1.68505e-05	722	0.00042662	25.318	YP_2287
YP_3119	NC_005810.1	11	4.63388e-05	1980	0.00116996	25.2479	tra5F
YP_3288	NC_005810.1	8	3.3701e-05	1436	0.000848514	25.1777	murB
YP_0244	NC_005810.1	9	3.79136e-05	1615	0.000954282	25.1699	sUA5A
YP_1485	NC_005810.1	6	2.52757e-05	1075	0.000635204	25.131	pagP
YP_pCD35	NC_005813.1	2	8.42524e-06	358	0.000211538	25.1076	virG
YP_1962	NC_005810.1	8	3.3701e-05	1430	0.000844968	25.0725	sppA
YP_3444	NC_005810.1	20	8.42524e-05	3570	0.00210947	25.0375	YP_3444
YP_2788	NC_005810.1	10	4.21262e-05	1784	0.00105414	25.0234	tilS
YP_1182	NC_005810.1	72	0.000303309	12822	0.00757635	24.979	ompC2
YP_1612	NC_005810.1	16	6.74019e-05	2838	0.00167694	24.8797	pip
YP_0235	NC_005810.1	1	4.21262e-06	177	0.000104587	24.8271	YP_0235
YP_2179	NC_005810.1	10	4.21262e-05	1770	0.00104587	24.8271	norM2
YP_1151	NC_005810.1	3	1.26379e-05	531	0.000313761	24.8271	YP_1151
YP_1632	NC_005810.1	3	1.26379e-05	528	0.000311988	24.6868	hpcR
YP_2116	NC_005810.1	5	2.10631e-05	876	0.000517617	24.5746	hslJ
YP_1054	NC_005810.1	3	1.26379e-05	524	0.000309625	24.4998	YP_1054
YP_0579	NC_005810.1	5	2.10631e-05	868	0.00051289	24.3502	YP_0579
YP_pPCP08	NC_005816.1	309	0.0013017	53540	0.0316361	24.3037	pla
YP_3550	NC_005810.1	4	1.68505e-05	693	0.000409485	24.3011	YP_3550
YP_3593	NC_005810.1	9	3.79136e-05	1558	0.000920602	24.2816	YP_3593
YP_3390	NC_005810.1	1	4.21262e-06	173	0.000102223	24.266	YP_3390
YP_3202	NC_005810.1	4	1.68505e-05	691	0.000408303	24.2309	dapF
YP_pCD87	NC_005813.1	28	0.000117953	4827	0.00285221	24.1808	sycH
YP_0006	NC_005810.1	7	2.94883e-05	1206	0.00071261	24.1658	trkD
YP_0077	NC_005810.1	6	2.52757e-05	1032	0.000609795	24.1257	YP_0077
YP_2093	NC_005810.1	2	8.42524e-06	344	0.000203265	24.1257	rstA
YP_2204	NC_005810.1	8	3.3701e-05	1374	0.000811879	24.0907	rhaT9
YP_0128	NC_005810.1	7	2.94883e-05	1202	0.000710246	24.0857	YP_0128
YP_3136	NC_005810.1	7	2.94883e-05	1202	0.000710246	24.0857	YP_3136
YP_2550	NC_005810.1	702	0.00295726	120319	0.0710949	24.0408	ail2
YP_3849	NC_005810.1	3	1.26379e-05	514	0.000303716	24.0322	rnk
YP_1037	NC_005810.1	2	8.42524e-06	342	0.000202083	23.9855	YP_1037
YP_0298	NC_005810.1	27	0.000113741	4608	0.00272281	23.9387	iscA1
YP_2943	NC_005810.1	26	0.000109528	4435	0.00262058	23.9261	YP_2943
YP_4001	NC_005810.1	14	5.89767e-05	2387	0.00141045	23.9153	cof4
YP_0470	NC_005810.1	5	2.10631e-05	852	0.000503436	23.9013	lexA1
YP_0445	NC_005810.1	26	0.000109528	4426	0.00261527	23.8776	metF2
YP_s5	NC_005810.1	222	0.000935201	37637	0.0222392	23.7801	csrB
YP_2978	NC_005810.1	22	9.26776e-05	3729	0.00220342	23.7751	tolC
YP_0254	NC_005810.1	2	8.42524e-06	339	0.000200311	23.7751	coaE
YP_0915	NC_005810.1	2	8.42524e-06	339	0.000200311	23.7751	ampH
YP_3904	NC_005810.1	15	6.31893e-05	2536	0.00149849	23.7143	cspI
YP_1307	NC_005810.1	1	4.21262e-06	169	9.98599e-05	23.7049	efp2
YP_0480	NC_005810.1	16	6.74019e-05	2702	0.00159658	23.6874	ssb
YP_4005	NC_005810.1	8	3.3701e-05	1346	0.000795334	23.5997	dnaA
YP_2124	NC_005810.1	22	9.26776e-05	3696	0.00218392	23.5647	YP_2124
YP_3319	NC_005810.1	265	0.00111634	44516	0.0263039	23.5626	YP_3319
YP_3436	NC_005810.1	23	9.68902e-05	3863	0.0022826	23.5586	YP_3436
YP_2100	NC_005810.1	2	8.42524e-06	335	0.000197947	23.4945	gyrB1
YP_2879	NC_005810.1	2	8.42524e-06	335	0.000197947	23.4945	YP_2879
YP_2960	NC_005810.1	2	8.42524e-06	335	0.000197947	23.4945	rpsU
YP_4024	NC_005810.1	10	4.21262e-05	1671	0.000987372	23.4384	pstS2
YP_0021	NC_005810.1	7	2.94883e-05	1167	0.000689565	23.3843	YP_0021
YP_1767	NC_005810.1	3	1.26379e-05	500	0.000295443	23.3777	YP_1767
YP_1046	NC_005810.1	21	8.8465e-05	3499	0.00206751	23.371	sdhD
YP_0297	NC_005810.1	11	4.63388e-05	1829	0.00108073	23.3224	eriC1
YP_0527	NC_005810.1	16	6.74019e-05	2656	0.0015694	23.2841	mutL
YP_2453	NC_005810.1	1	4.21262e-06	166	9.80872e-05	23.2841	nrdH
YP_0108	NC_005810.1	5	2.10631e-05	828	0.000489254	23.228	hslV
YP_0240	NC_005810.1	12	5.05514e-05	1985	0.00117291	23.2023	def
YP_0324	NC_005810.1	1	4.21262e-06	165	9.74964e-05	23.1439	YP_0324
YP_1647	NC_005810.1	1	4.21262e-06	165	9.74964e-05	23.1439	YP_1647
YP_1212	NC_005810.1	9	3.79136e-05	1483	0.000876285	23.1127	pflA
YP_1773	NC_005810.1	3	1.26379e-05	494	0.000291898	23.0971	YP_1773
YP_2103	NC_005810.1	1	4.21262e-06	164	9.69055e-05	23.0036	cybB2
YP_0186	NC_005810.1	2	8.42524e-06	327	0.00019322	22.9335	wcaA
YP_0642	NC_005810.1	2	8.42524e-06	327	0.00019322	22.9335	holC
YP_0956	NC_005810.1	3	1.26379e-05	490	0.000289535	22.9101	YP_0956
YP_2000	NC_005810.1	20	8.42524e-05	3263	0.00192806	22.8844	osmY1
YP_1907	NC_005810.1	15	6.31893e-05	2446	0.00144531	22.8727	pykA
YP_2513	NC_005810.1	2	8.42524e-06	326	0.000192629	22.8633	smtA7
YP_0090	NC_005810.1	1	4.21262e-06	163	9.63146e-05	22.8633	YP_0090
YP_pCD82	NC_005813.1	12	5.05514e-05	1955	0.00115518	22.8517	sycE
YP_3742	NC_005810.1	16	6.74019e-05	2604	0.00153867	22.8283	deoD
YP_1059	NC_005810.1	10	4.21262e-05	1624	0.0009596	22.7792	smc1
YP_0806	NC_005810.1	10	4.21262e-05	1623	0.00095901	22.7652	apt1
YP_1559	NC_005810.1	7	2.94883e-05	1135	0.000670657	22.7431	Doc
YP_3775	NC_005810.1	9	3.79136e-05	1455	0.000859741	22.6763	YP_3775
YP_2473	NC_005810.1	7	2.94883e-05	1131	0.000668293	22.663	YP_2473
YP_3903	NC_005810.1	5	2.10631e-05	806	0.000476255	22.6109	cspa1
YP_3688	NC_005810.1	2	8.42524e-06	321	0.000189675	22.5127	apaG
YP_2525	NC_005810.1	5	2.10631e-05	802	0.000473891	22.4987	pdxJ
YP_3610	NC_005810.1	3	1.26379e-05	481	0.000284217	22.4893	YP_3610
YP_2267	NC_005810.1	2	8.42524e-06	320	0.000189084	22.4425	YP_2267
YP_0228	NC_005810.1	3	1.26379e-05	479	0.000283035	22.3958	rpmJ
YP_2980	NC_005810.1	3	1.26379e-05	479	0.000283035	22.3958	YP_2980
YP_2013	NC_005810.1	14	5.89767e-05	2229	0.00131709	22.3323	sohB
YP_1610	NC_005810.1	35	0.000147442	5565	0.00328829	22.3023	ftnA
YP_2385	NC_005810.1	1	4.21262e-06	159	9.3951e-05	22.3023	rtn2
YP_3913	NC_005810.1	1	4.21262e-06	159	9.3951e-05	22.3023	mglA10
YP_1286	NC_005810.1	21	8.8465e-05	3336	0.0019712	22.2822	nfo
YP_3718	NC_005810.1	49	0.000206418	7757	0.00458351	22.205	talB
YP_0804	NC_005810.1	2	8.42524e-06	316	0.00018672	22.162	priC
YP_3601	NC_005810.1	7	2.94883e-05	1104	0.000652339	22.1219	YP_3601
YP_3737	NC_005810.1	3	1.26379e-05	473	0.00027949	22.1153	YP_3737
YP_3968	NC_005810.1	3	1.26379e-05	473	0.00027949	22.1153	fdoI
YP_pCD55	NC_005813.1	114	0.000480239	17962	0.0106135	22.1005	yopD
YP_1050	NC_005810.1	5	2.10631e-05	786	0.000464437	22.0498	ppnK
YP_1092	NC_005810.1	16	6.74019e-05	2514	0.00148549	22.0393	ubiF
YP_2350	NC_005810.1	1	4.21262e-06	157	9.27693e-05	22.0218	idnO
YP_3130	NC_005810.1	1	4.21262e-06	157	9.27693e-05	22.0218	hasB
YP_1835	NC_005810.1	3	1.26379e-05	470	0.000277717	21.975	YP_1835
YP_2893	NC_005810.1	1	4.21262e-06	156	9.21784e-05	21.8815	secD2
YP_3098	NC_005810.1	1	4.21262e-06	156	9.21784e-05	21.8815	YP_3098
YP_3365	NC_005810.1	10	4.21262e-05	1558	0.000920602	21.8534	dppA
YP_1389	NC_005810.1	7	2.94883e-05	1090	0.000644067	21.8414	YP_1389
YP_3805	NC_005810.1	15	6.31893e-05	2329	0.00137618	21.7786	osmY3
YP_3282	NC_005810.1	28	0.000117953	4342	0.00256563	21.7512	fadB
YP_1753	NC_005810.1	5	2.10631e-05	775	0.000457937	21.7412	YP_1753
YP_1820	NC_005810.1	1	4.21262e-06	155	9.15875e-05	21.7412	YP_1820
YP_1294	NC_005810.1	6	2.52757e-05	929	0.000548934	21.7178	fruB
YP_1946	NC_005810.1	8	3.3701e-05	1233	0.000728564	21.6185	fadR2
YP_1728	NC_005810.1	24	0.000101103	3695	0.00218333	21.5951	YP_1728
YP_2690	NC_005810.1	4	1.68505e-05	614	0.000362805	21.5308	perM3
YP_1033	NC_005810.1	9	3.79136e-05	1381	0.000816015	21.523	tolA
YP_0728	NC_005810.1	5	2.10631e-05	766	0.000452619	21.4887	phoR
YP_3333	NC_005810.1	12	5.05514e-05	1836	0.00108487	21.4607	uspA2
YP_2956	NC_005810.1	3	1.26379e-05	459	0.000271217	21.4607	YP_2956
YP_3862	NC_005810.1	1	4.21262e-06	153	9.04057e-05	21.4607	lysR23
YP_3708	NC_005810.1	14	5.89767e-05	2134	0.00126095	21.3805	rpsT
YP_2557	NC_005810.1	13	5.47641e-05	1979	0.00116937	21.3528	YP_2557
YP_0471	NC_005810.1	6	2.52757e-05	911	0.000538298	21.297	fur1
YP_1027	NC_005810.1	2	8.42524e-06	303	0.000179039	21.2503	czcD
YP_3159	NC_005810.1	2	8.42524e-06	303	0.000179039	21.2503	YP_3159
YP_0937	NC_005810.1	14	5.89767e-05	2120	0.00125268	21.2403	potE1
YP_3208	NC_005810.1	3	1.26379e-05	454	0.000268263	21.2269	YP_3208
YP_3798	NC_005810.1	8	3.3701e-05	1210	0.000714973	21.2152	lysR21
YP_2231	NC_005810.1	4	1.68505e-05	604	0.000356896	21.1802	YP_2231
YP_2167	NC_005810.1	14	5.89767e-05	2113	0.00124854	21.1701	gloA1
YP_3976	NC_005810.1	4	1.68505e-05	602	0.000355714	21.11	YP_3976
YP_0540	NC_005810.1	3	1.26379e-05	451	0.00026649	21.0866	YP_0540
YP_1120	NC_005810.1	23	9.68902e-05	3453	0.00204033	21.0582	cspE
YP_0836	NC_005810.1	1	4.21262e-06	150	8.8633e-05	21.0399	ebsC
YP_1477	NC_005810.1	1	4.21262e-06	150	8.8633e-05	21.0399	YP_1477
YP_3089	NC_005810.1	1	4.21262e-06	150	8.8633e-05	21.0399	metA
YP_pCRY26	NC_005814.1	4	1.68505e-05	598	0.00035335	20.9698	YP_pCRY26
YP_0819	NC_005810.1	3	1.26379e-05	448	0.000264717	20.9464	hemY
YP_0102	NC_005810.1	96	0.000404411	14324	0.00846387	20.9288	YP_0102
YP_0336	NC_005810.1	4	1.68505e-05	595	0.000351578	20.8646	fabG1
YP_1963	NC_005810.1	11	4.63388e-05	1634	0.000965509	20.8359	nfnB
YP_2740	NC_005810.1	4	1.68505e-05	594	0.000350987	20.8295	YP_2740
YP_3278	NC_005810.1	14	5.89767e-05	2076	0.00122668	20.7994	rfaH
YP_0566	NC_005810.1	1	4.21262e-06	148	8.74513e-05	20.7594	argR
YP_1405	NC_005810.1	1	4.21262e-06	148	8.74513e-05	20.7594	ydeF
YP_2278	NC_005810.1	1	4.21262e-06	148	8.74513e-05	20.7594	proP25
YP_1614	NC_005810.1	14	5.89767e-05	2070	0.00122314	20.7393	YP_1614
YP_0174	NC_005810.1	32	0.000134804	4730	0.0027949	20.7331	crp
YP_3064	NC_005810.1	6	2.52757e-05	885	0.000522935	20.6892	tra5E
YP_3908	NC_005810.1	5	2.10631e-05	733	0.00043312	20.563	gst3
YP_0686	NC_005810.1	4	1.68505e-05	584	0.000345078	20.4788	hmwC
YP_2028	NC_005810.1	2	8.42524e-06	292	0.000172539	20.4788	osmB
YP_3589	NC_005810.1	2	8.42524e-06	292	0.000172539	20.4788	fldB
YP_0066	NC_005810.1	1	4.21262e-06	146	8.62695e-05	20.4788	grxC
YP_3429	NC_005810.1	4	1.68505e-05	583	0.000344487	20.4438	proP29
YP_2254	NC_005810.1	79	0.000332797	11493	0.00679106	20.406	acpP
YP_0583	NC_005810.1	17	7.16145e-05	2473	0.00146126	20.4046	glmM
YP_0239	NC_005810.1	28	0.000117953	4073	0.00240668	20.4037	fmt
YP_1693	NC_005810.1	3	1.26379e-05	436	0.000257627	20.3853	tehB
YP_3630	NC_005810.1	9	3.79136e-05	1308	0.00077288	20.3853	ftsW2
YP_0059	NC_005810.1	12	5.05514e-05	1743	0.00102992	20.3736	rfaD
YP_0556	NC_005810.1	8	3.3701e-05	1161	0.00068602	20.3561	YP_0556
YP_0991	NC_005810.1	16	6.74019e-05	2319	0.00137027	20.3298	betT1
YP_0119	NC_005810.1	3	1.26379e-05	434	0.000256445	20.2918	metF
YP_2134	NC_005810.1	7	2.94883e-05	1012	0.000597978	20.2784	YP_2134
YP_0048	NC_005810.1	2	8.42524e-06	289	0.000170766	20.2684	dut
YP_2168	NC_005810.1	5	2.10631e-05	722	0.00042662	20.2544	rnt
YP_2325	NC_005810.1	15	6.31893e-05	2164	0.00127868	20.2357	dps
YP_0922	NC_005810.1	6	2.52757e-05	865	0.000511117	20.2217	ubiG
YP_pCD45	NC_005813.1	39	0.000164292	5620	0.00332078	20.2127	tyeA
YP_3895	NC_005810.1	3	1.26379e-05	432	0.000255263	20.1983	YP_3895
YP_1923	NC_005810.1	2	8.42524e-06	288	0.000170175	20.1983	YP_1923
YP_2125	NC_005810.1	7	2.94883e-05	1007	0.000595023	20.1783	zntB
YP_1335	NC_005810.1	5	2.10631e-05	719	0.000424848	20.1702	YP_1335
YP_3230	NC_005810.1	5	2.10631e-05	715	0.000422484	20.058	YP_3230
YP_0275	NC_005810.1	1	4.21262e-06	143	8.44968e-05	20.058	YP_0275
YP_2252	NC_005810.1	3	1.26379e-05	428	0.0002529	20.0113	tnp_25
YP_pCD26	NC_005813.1	35	0.000147442	4983	0.00294439	19.9699	yscH
YP_0744	NC_005810.1	3	1.26379e-05	427	0.000252309	19.9645	v1
YP_0689	NC_005810.1	6	2.52757e-05	853	0.000504027	19.9411	gmhA
YP_2981	NC_005810.1	9	3.79136e-05	1279	0.000755744	19.9333	icc
YP_1081	NC_005810.1	7	2.94883e-05	994	0.000587342	19.9178	fur
YP_1123	NC_005810.1	1	4.21262e-06	142	8.3906e-05	19.9178	YP_1123
YP_pCRY22	NC_005814.1	5	2.10631e-05	707	0.000417757	19.8336	YP_pCRY22
YP_2769	NC_005810.1	5	2.10631e-05	706	0.000417166	19.8055	smtA8
YP_1718	NC_005810.1	10	4.21262e-05	1410	0.000833151	19.7775	YP_1718
YP_3407	NC_005810.1	2	8.42524e-06	282	0.00016663	19.7775	YP_3407
YP_3927	NC_005810.1	2	8.42524e-06	282	0.00016663	19.7775	rbsD2
YP_0631	NC_005810.1	16	6.74019e-05	2253	0.00133127	19.7512	nrdD
YP_2976	NC_005810.1	16	6.74019e-05	2253	0.00133127	19.7512	YP_2976
YP_3587	NC_005810.1	10	4.21262e-05	1408	0.000831969	19.7494	dsbC
YP_3637	NC_005810.1	18	7.58271e-05	2531	0.00149553	19.7229	mraW
YP_0812	NC_005810.1	8	3.3701e-05	1124	0.000664157	19.7074	adk
YP_1947	NC_005810.1	12	5.05514e-05	1686	0.000996235	19.7074	spoVR
YP_3201	NC_005810.1	3	1.26379e-05	421	0.000248763	19.684	YP_3201
YP_4020	NC_005810.1	3	1.26379e-05	421	0.000248763	19.684	phoU
YP_0243	NC_005810.1	4	1.68505e-05	561	0.000331488	19.6723	topA1
YP_0305	NC_005810.1	4	1.68505e-05	561	0.000331488	19.6723	YP_0305
YP_0459	NC_005810.1	7	2.94883e-05	980	0.000579069	19.6372	fimD1
YP_0123	NC_005810.1	5	2.10631e-05	700	0.000413621	19.6372	glpG
YP_3595	NC_005810.1	6	2.52757e-05	840	0.000496345	19.6372	ygfZ
YP_1599	NC_005810.1	3	1.26379e-05	420	0.000248173	19.6372	tnp_19
YP_2062	NC_005810.1	2	8.42524e-06	279	0.000164857	19.5671	tus
YP_3178	NC_005810.1	23	9.68902e-05	3205	0.00189379	19.5458	rho
YP_2130	NC_005810.1	3	1.26379e-05	418	0.000246991	19.5437	tnp_21
YP_3822	NC_005810.1	3	1.26379e-05	418	0.000246991	19.5437	tnp_43
YP_1536	NC_005810.1	32	0.000134804	4456	0.00263299	19.532	wrbA
YP_0279	NC_005810.1	6	2.52757e-05	834	0.0004928	19.497	ccmA1
YP_1408	NC_005810.1	1	4.21262e-06	139	8.21333e-05	19.497	YP_1408
YP_2369	NC_005810.1	1	4.21262e-06	139	8.21333e-05	19.497	aat2
YP_2941	NC_005810.1	35	0.000147442	4853	0.00286757	19.4489	nhaC
YP_1191	NC_005810.1	8	3.3701e-05	1108	0.000654703	19.4268	smtA2
YP_2540	NC_005810.1	3	1.26379e-05	415	0.000245218	19.4035	tnp_27
YP_2795	NC_005810.1	4	1.68505e-05	553	0.000326761	19.3918	fabZ
YP_0145	NC_005810.1	3	1.26379e-05	414	0.000244627	19.3567	nudE
YP_2728	NC_005810.1	2	8.42524e-06	276	0.000163085	19.3567	YP_2728
YP_2364	NC_005810.1	60	0.000252757	8272	0.00488782	19.338	nuoD
YP_1160	NC_005810.1	11	4.63388e-05	1516	0.000895785	19.3312	bglB
YP_0703	NC_005810.1	6	2.52757e-05	826	0.000488073	19.3099	pepD1
YP_2139	NC_005810.1	8	3.3701e-05	1100	0.000649976	19.2866	pspA
YP_2674	NC_005810.1	2	8.42524e-06	275	0.000162494	19.2866	arsC1
YP_0567	NC_005810.1	50	0.000210631	6862	0.00405467	19.2501	mdh
YP_2169	NC_005810.1	4	1.68505e-05	548	0.000323806	19.2164	YP_2169
YP_2895	NC_005810.1	2	8.42524e-06	274	0.000161903	19.2164	YP_2895
YP_1085	NC_005810.1	14	5.89767e-05	1914	0.00113096	19.1764	nagE
YP_3095	NC_005810.1	7	2.94883e-05	956	0.000564888	19.1563	YP_3095
YP_3897	NC_005810.1	19	8.00398e-05	2594	0.00153276	19.15	proP34
YP_3926	NC_005810.1	2	8.42524e-06	273	0.000161312	19.1463	rbsK5
YP_3111	NC_005810.1	28	0.000117953	3812	0.00225246	19.0962	rplL
YP_0555	NC_005810.1	7	2.94883e-05	952	0.000562524	19.0762	YP_0555
YP_1333	NC_005810.1	4	1.68505e-05	544	0.000321443	19.0762	YP_1333
YP_0327	NC_005810.1	3	1.26379e-05	408	0.000241082	19.0762	ispF
YP_2244	NC_005810.1	11	4.63388e-05	1491	0.000881012	19.0124	aroE
YP_2869	NC_005810.1	3	1.26379e-05	406	0.0002399	18.9827	mutH
YP_3597	NC_005810.1	31	0.000130591	4190	0.00247582	18.9585	YP_3597
YP_0010	NC_005810.1	23	9.68902e-05	3107	0.00183589	18.9481	proP1
YP_0646	NC_005810.1	12	5.05514e-05	1621	0.000957828	18.9476	intB
YP_pCD37	NC_005813.1	14	5.89767e-05	1891	0.00111737	18.9459	yscT
YP_0110	NC_005810.1	7	2.94883e-05	945	0.000558388	18.9359	cytR1
YP_1626	NC_005810.1	2	8.42524e-06	270	0.000159539	18.9359	hpaI
YP_0795	NC_005810.1	1	4.21262e-06	135	7.97697e-05	18.9359	YP_0795
YP_2127	NC_005810.1	1	4.21262e-06	135	7.97697e-05	18.9359	YP_2127
YP_1526	NC_005810.1	13	5.47641e-05	1751	0.00103464	18.8927	pgsA2
YP_0965	NC_005810.1	3	1.26379e-05	404	0.000238718	18.8891	tnp_10
YP_3015	NC_005810.1	5	2.10631e-05	673	0.000397667	18.8798	YP_3015
YP_3814	NC_005810.1	38	0.00016008	5107	0.00301766	18.851	sspB
YP_0184	NC_005810.1	3	1.26379e-05	403	0.000238127	18.8424	tauD
YP_2622	NC_005810.1	8	3.3701e-05	1073	0.000634022	18.8132	baeS6
YP_3877	NC_005810.1	10	4.21262e-05	1341	0.000792379	18.8097	cafA
YP_2084	NC_005810.1	4	1.68505e-05	536	0.000316715	18.7956	ada2
YP_0640	NC_005810.1	2	8.42524e-06	268	0.000158358	18.7956	wecD2
YP_3174	NC_005810.1	1	4.21262e-06	134	7.91789e-05	18.7956	YP_3174
YP_3758	NC_005810.1	1	4.21262e-06	134	7.91789e-05	18.7956	YP_3758
YP_0528	NC_005810.1	187	0.00078776	25057	0.0148059	18.7949	miaA
YP_1219	NC_005810.1	20	8.42524e-05	2679	0.00158299	18.7886	trxB
YP_1953	NC_005810.1	12	5.05514e-05	1607	0.000949555	18.7839	YP_1953
YP_0398	NC_005810.1	6	2.52757e-05	802	0.000473891	18.7489	aroF
YP_0995	NC_005810.1	3	1.26379e-05	401	0.000236946	18.7489	tnp_12
YP_0094	NC_005810.1	20	8.42524e-05	2673	0.00157944	18.7465	glpK1
YP_2390	NC_005810.1	4	1.68505e-05	534	0.000315534	18.7255	hisJ
YP_1880	NC_005810.1	9	3.79136e-05	1200	0.000709064	18.7021	hIS2
YP_2808	NC_005810.1	4	1.68505e-05	533	0.000314943	18.6904	ampM
YP_2126	NC_005810.1	26	0.000109528	3461	0.00204506	18.6716	mppA
YP_1125	NC_005810.1	6	2.52757e-05	798	0.000471528	18.6554	YP_1125
YP_2656	NC_005810.1	1	4.21262e-06	133	7.8588e-05	18.6554	YP_2656
YP_2457	NC_005810.1	2	8.42524e-06	265	0.000156585	18.5852	tnpA_3
YP_pCD32	NC_005813.1	7	2.94883e-05	927	0.000547752	18.5752	yscB
YP_1603	NC_005810.1	6	2.52757e-05	792	0.000467982	18.5151	YP_1603
YP_1623	NC_005810.1	1	4.21262e-06	132	7.79971e-05	18.5151	hpaC
YP_0074	NC_005810.1	11	4.63388e-05	1450	0.000856786	18.4896	cpxR1
YP_1956	NC_005810.1	10	4.21262e-05	1318	0.000778789	18.4871	YP_1956
YP_0022	NC_005810.1	6	2.52757e-05	790	0.000466801	18.4683	hemN1
YP_1283	NC_005810.1	3	1.26379e-05	395	0.0002334	18.4683	lysP
YP_1543	NC_005810.1	2	8.42524e-06	263	0.000155403	18.445	YP_1543
YP_2397	NC_005810.1	2	8.42524e-06	263	0.000155403	18.445	dedA1
YP_0097	NC_005810.1	26	0.000109528	3416	0.00201847	18.4288	YP_0097
YP_2475	NC_005810.1	8	3.3701e-05	1051	0.000621022	18.4274	hdeB
YP_0453	NC_005810.1	19	8.00398e-05	2496	0.00147485	18.4265	terA
YP_0512	NC_005810.1	6	2.52757e-05	787	0.000465028	18.3982	frdD
YP_2465	NC_005810.1	14	5.89767e-05	1834	0.00108369	18.3748	oppF3
YP_3144	NC_005810.1	2	8.42524e-06	262	0.000154812	18.3748	lysR20
YP_3619	NC_005810.1	2	8.42524e-06	262	0.000154812	18.3748	mutT8
YP_0875	NC_005810.1	22	9.26776e-05	2881	0.00170235	18.3685	fabA
YP_3382	NC_005810.1	9	3.79136e-05	1178	0.000696065	18.3593	apt2
YP_3263	NC_005810.1	117	0.000492876	15252	0.00901221	18.2849	udp
YP_0379	NC_005810.1	36	0.000151654	4692	0.00277244	18.2813	recA
YP_2366	NC_005810.1	15	6.31893e-05	1955	0.00115518	18.2813	nuoA
YP_pCD78	NC_005813.1	104	0.000438112	13541	0.0080012	18.2629	YP_pCD78
YP_2157	NC_005810.1	1	4.21262e-06	130	7.68153e-05	18.2346	YP_2157
YP_3695	NC_005810.1	1	4.21262e-06	130	7.68153e-05	18.2346	YP_3695
YP_1204	NC_005810.1	14	5.89767e-05	1817	0.00107364	18.2045	serC
YP_2012	NC_005810.1	2	8.42524e-06	259	0.00015304	18.1644	fabG9
YP_2703	NC_005810.1	32	0.000134804	4140	0.00244627	18.1469	ppk
YP_0881	NC_005810.1	10	4.21262e-05	1292	0.000763426	18.1224	YP_0881
YP_3590	NC_005810.1	14	5.89767e-05	1808	0.00106832	18.1143	creD
YP_1117	NC_005810.1	2	8.42524e-06	258	0.000152449	18.0943	tatE
YP_1687	NC_005810.1	5	2.10631e-05	644	0.000380531	18.0663	YP_1687
YP_2752	NC_005810.1	33	0.000139016	4244	0.00250772	18.039	yapA
YP_0457	NC_005810.1	39	0.000164292	5007	0.00295857	18.008	terE
YP_0920	NC_005810.1	6	2.52757e-05	770	0.000454983	18.0008	rcsC
YP_0350	NC_005810.1	5	2.10631e-05	641	0.000378759	17.9821	map
YP_1480	NC_005810.1	2	8.42524e-06	256	0.000151267	17.954	YP_1480
YP_4036	NC_005810.1	2	8.42524e-06	256	0.000151267	17.954	gidB
YP_2867	NC_005810.1	1	4.21262e-06	128	7.56335e-05	17.954	YP_2867
YP_2181	NC_005810.1	154	0.000648743	19693	0.0116363	17.9367	lpp
YP_2060	NC_005810.1	5	2.10631e-05	638	0.000376986	17.8979	manA
YP_1919	NC_005810.1	3	1.26379e-05	382	0.000225719	17.8605	minE
YP_3713	NC_005810.1	2	8.42524e-06	254	0.000150085	17.8138	YP_3713
YP_1150	NC_005810.1	4	1.68505e-05	507	0.00029958	17.7787	hcp1
YP_3959	NC_005810.1	7	2.94883e-05	886	0.000523526	17.7537	tra5H
YP_2620	NC_005810.1	20	8.42524e-05	2531	0.00149553	17.7507	crr
YP_1703	NC_005810.1	25	0.000105315	3162	0.00186838	17.7408	chaA
YP_3773	NC_005810.1	3	1.26379e-05	379	0.000223946	17.7203	fbaB
YP_2991	NC_005810.1	6	2.52757e-05	757	0.000447301	17.6969	dkgA
YP_0264	NC_005810.1	10	4.21262e-05	1261	0.000745108	17.6875	pdhR
YP_pCD75	NC_005813.1	10	4.21262e-05	1258	0.000743336	17.6455	sopB
YP_3214	NC_005810.1	6	2.52757e-05	754	0.000445529	17.6268	pldA
YP_1203	NC_005810.1	45	0.000189568	5653	0.00334028	17.6205	aroA
YP_0696	NC_005810.1	6	2.52757e-05	753	0.000444938	17.6034	nqrD1
YP_3998	NC_005810.1	5	2.10631e-05	627	0.000370486	17.5893	YP_3998
YP_1836	NC_005810.1	5	2.10631e-05	626	0.000369895	17.5613	YP_1836
YP_2466	NC_005810.1	13	5.47641e-05	1625	0.000960191	17.5332	ureA
YP_2615	NC_005810.1	13	5.47641e-05	1624	0.0009596	17.5225	zipA
YP_0606	NC_005810.1	15	6.31893e-05	1872	0.00110614	17.5052	YP_0606
YP_1630	NC_005810.1	9	3.79136e-05	1123	0.000663566	17.5021	hpaE
YP_2085	NC_005810.1	9	3.79136e-05	1122	0.000662975	17.4865	fnr
YP_0530	NC_005810.1	81	0.000341222	10087	0.00596028	17.4674	hflX
YP_0541	NC_005810.1	2	8.42524e-06	249	0.000147131	17.4631	YP_0541
YP_1964	NC_005810.1	25	0.000105315	3109	0.00183707	17.4435	selD
YP_1973	NC_005810.1	23	9.68902e-05	2852	0.00168521	17.393	ugd
YP_1772	NC_005810.1	1	4.21262e-06	124	7.327e-05	17.393	purR4
YP_3806	NC_005810.1	10	4.21262e-05	1238	0.000731518	17.3649	mtgA
YP_1824	NC_005810.1	4	1.68505e-05	494	0.000291898	17.3228	ssnA
YP_pCD28	NC_005813.1	22	9.26776e-05	2712	0.00160249	17.291	yscF
YP_2616	NC_005810.1	5	2.10631e-05	616	0.000363986	17.2808	cysZ
YP_3993	NC_005810.1	34	0.000143229	4183	0.00247168	17.2568	ibpB
YP_0930	NC_005810.1	2	8.42524e-06	246	0.000145358	17.2527	YP_0930
YP_1414	NC_005810.1	17	7.16145e-05	2090	0.00123495	17.2445	dcd
YP_1488	NC_005810.1	3	1.26379e-05	368	0.000217446	17.206	rrmA
YP_pCRY25	NC_005814.1	5	2.10631e-05	613	0.000362214	17.1966	YP_pCRY25
YP_0647	NC_005810.1	19	8.00398e-05	2329	0.00137618	17.1937	YP_0647
YP_0585	NC_005810.1	19	8.00398e-05	2327	0.00137499	17.1789	YP_0585
YP_3488	NC_005810.1	5	2.10631e-05	612	0.000361623	17.1686	YP_3488
YP_3209	NC_005810.1	59	0.000248545	7217	0.00426443	17.1576	YP_3209
YP_4026	NC_005810.1	25	0.000105315	3056	0.00180575	17.1461	glmU
YP_1681	NC_005810.1	1	4.21262e-06	122	7.20882e-05	17.1124	hfi2
YP_0289	NC_005810.1	3	1.26379e-05	366	0.000216265	17.1124	sfsA
YP_3379	NC_005810.1	31	0.000130591	3778	0.00223237	17.0943	hutH
YP_2129	NC_005810.1	23	9.68902e-05	2803	0.00165626	17.0941	tpx
YP_0602	NC_005810.1	2	8.42524e-06	243	0.000143586	17.0423	ibeB
YP_2161	NC_005810.1	2	8.42524e-06	243	0.000143586	17.0423	aRA12
YP_pCD24	NC_005813.1	18	7.58271e-05	2186	0.00129168	17.0345	yscJ
YP_1758	NC_005810.1	9	3.79136e-05	1092	0.000645249	17.0189	nagC4
YP_1995	NC_005810.1	3	1.26379e-05	364	0.000215083	17.0189	ispZ
YP_0531	NC_005810.1	35	0.000147442	4239	0.00250477	16.9882	hflK
YP_0802	NC_005810.1	13	5.47641e-05	1573	0.000929465	16.9722	aefA
YP_0661	NC_005810.1	2	8.42524e-06	242	0.000142995	16.9722	trxC
YP_3226	NC_005810.1	1	4.21262e-06	121	7.14973e-05	16.9722	YP_3226
YP_pMT004	NC_005815.1	1	4.21262e-06	121	7.14973e-05	16.9722	YP_pMT004
YP_1457	NC_005810.1	23	9.68902e-05	2777	0.00164089	16.9356	lldD
YP_0759	NC_005810.1	6	2.52757e-05	724	0.000427802	16.9254	thiJ1
YP_pCD27	NC_005813.1	58	0.000244332	6975	0.00412144	16.8682	yscG
YP_2367	NC_005810.1	5	2.10631e-05	601	0.000355123	16.86	pecT
YP_1003	NC_005810.1	11	4.63388e-05	1320	0.000779971	16.8319	uvrB
YP_2177	NC_005810.1	6	2.52757e-05	720	0.000425439	16.8319	ribE
YP_0301	NC_005810.1	4	1.68505e-05	480	0.000283626	16.8319	mtn
YP_2138	NC_005810.1	2	8.42524e-06	240	0.000141813	16.8319	pspB
YP_2383	NC_005810.1	2	8.42524e-06	240	0.000141813	16.8319	mutT4
YP_pMT024	NC_005815.1	2	8.42524e-06	240	0.000141813	16.8319	YP_pMT024
YP_1972	NC_005810.1	1	4.21262e-06	120	7.09064e-05	16.8319	hnr
YP_3245	NC_005810.1	1	4.21262e-06	120	7.09064e-05	16.8319	livF
YP_0262	NC_005810.1	7	2.94883e-05	839	0.000495754	16.8119	ampE
YP_1528	NC_005810.1	4	1.68505e-05	478	0.000282444	16.7618	uvrY
YP_0312	NC_005810.1	5	2.10631e-05	597	0.00035276	16.7478	nrdG1
YP_1780	NC_005810.1	6	2.52757e-05	716	0.000423075	16.7384	YP_1780
YP_0529	NC_005810.1	91	0.000383348	10851	0.00641171	16.7256	hfq
YP_0079	NC_005810.1	10	4.21262e-05	1192	0.000704337	16.7197	fieF
YP_1268	NC_005810.1	4	1.68505e-05	476	0.000281262	16.6916	pgpB3
YP_3259	NC_005810.1	1	4.21262e-06	119	7.03156e-05	16.6916	rhaT13
YP_3701	NC_005810.1	1	4.21262e-06	119	7.03156e-05	16.6916	YP_3701
YP_1764	NC_005810.1	15	6.31893e-05	1785	0.00105473	16.6916	phoP
YP_1713	NC_005810.1	9	3.79136e-05	1070	0.000632249	16.6761	hutG
YP_3709	NC_005810.1	8	3.3701e-05	951	0.000561934	16.6741	nhaR
YP_2662	NC_005810.1	5	2.10631e-05	594	0.000350987	16.6636	napD
YP_0245	NC_005810.1	14	5.89767e-05	1662	0.000982054	16.6516	aroE
YP_2970	NC_005810.1	6	2.52757e-05	712	0.000420712	16.6449	asoB
YP_0578	NC_005810.1	14	5.89767e-05	1661	0.000981463	16.6416	greA
YP_1741	NC_005810.1	11	4.63388e-05	1305	0.000771108	16.6406	YP_1741
YP_1290	NC_005810.1	2	8.42524e-06	237	0.00014004	16.6215	psaF
YP_2461	NC_005810.1	14	5.89767e-05	1658	0.000979691	16.6115	oppA4
YP_0056	NC_005810.1	12	5.05514e-05	1421	0.00083965	16.6098	kdtA
YP_0092	NC_005810.1	5	2.10631e-05	592	0.000349805	16.6075	fpr
YP_pCD68	NC_005813.1	20	8.42524e-05	2367	0.00139863	16.6005	yopQ
YP_1882	NC_005810.1	3	1.26379e-05	355	0.000209765	16.5981	YP_1882
YP_1084	NC_005810.1	21	8.8465e-05	2483	0.00146717	16.5848	glnS2
YP_3380	NC_005810.1	35	0.000147442	4130	0.00244036	16.5514	hutU
YP_0691	NC_005810.1	2	8.42524e-06	236	0.000139449	16.5514	YP_0691
YP_3583	NC_005810.1	2	8.42524e-06	236	0.000139449	16.5514	int4
YP_1891	NC_005810.1	18	7.58271e-05	2120	0.00125268	16.5202	cutC
YP_0722	NC_005810.1	26	0.000109528	3056	0.00180575	16.4866	YP_0722
YP_0158	NC_005810.1	4	1.68505e-05	470	0.000277717	16.4812	gph
YP_2481	NC_005810.1	2	8.42524e-06	235	0.000138858	16.4812	celB
YP_2971	NC_005810.1	10	4.21262e-05	1173	0.00069311	16.4532	YP_2971
YP_0919	NC_005810.1	6	2.52757e-05	700	0.000413621	16.3644	rcsB
YP_2917	NC_005810.1	6	2.52757e-05	700	0.000413621	16.3644	terY
YP_2285	NC_005810.1	3	1.26379e-05	350	0.00020681	16.3644	YP_2285
YP_0050	NC_005810.1	8	3.3701e-05	931	0.000550116	16.3234	radC
YP_1390	NC_005810.1	6	2.52757e-05	698	0.000412439	16.3176	YP_1390
YP_0387	NC_005810.1	3	1.26379e-05	349	0.00020622	16.3176	YP_0387
YP_3625	NC_005810.1	25	0.000105315	2907	0.00171771	16.3101	ftsA
YP_0455	NC_005810.1	32	0.000134804	3713	0.00219396	16.2752	terC1
YP_1548	NC_005810.1	14	5.89767e-05	1624	0.0009596	16.2708	Acd
YP_0338	NC_005810.1	8	3.3701e-05	928	0.000548343	16.2708	dAK1_2
YP_1616	NC_005810.1	2	8.42524e-06	232	0.000137086	16.2708	YP_1616
YP_2597	NC_005810.1	2	8.42524e-06	232	0.000137086	16.2708	csgG
YP_2539	NC_005810.1	1	4.21262e-06	116	6.85429e-05	16.2708	YP_2539
YP_0080	NC_005810.1	46	0.00019378	5324	0.00314588	16.2343	pfkA
YP_3058	NC_005810.1	3	1.26379e-05	347	0.000205038	16.2241	YP_3058
YP_3899	NC_005810.1	28	0.000117953	3234	0.00191093	16.2007	mmsB
YP_1184	NC_005810.1	4	1.68505e-05	462	0.00027299	16.2007	gloB1
YP_3652	NC_005810.1	2	8.42524e-06	231	0.000136495	16.2007	leuD
YP_0378	NC_005810.1	7	2.94883e-05	805	0.000475664	16.1306	cinA
YP_3756	NC_005810.1	2	8.42524e-06	230	0.000135904	16.1306	hmsT
YP_2491	NC_005810.1	1	4.21262e-06	115	6.7952e-05	16.1306	kdpE
YP_0060	NC_005810.1	34	0.000143229	3904	0.00230682	16.1058	kbl
YP_2585	NC_005810.1	20	8.42524e-05	2296	0.00135668	16.1025	sfuB
YP_0051	NC_005810.1	38	0.00016008	4355	0.00257331	16.0752	rpmB
YP_2009	NC_005810.1	5	2.10631e-05	573	0.000338578	16.0745	sUA5B
YP_2602	NC_005810.1	17	7.16145e-05	1948	0.00115105	16.0728	glk
YP_2016	NC_005810.1	35	0.000147442	4006	0.00236709	16.0544	topA2
YP_2422	NC_005810.1	9	3.79136e-05	1030	0.000608614	16.0527	nrfG2
YP_3371	NC_005810.1	5	2.10631e-05	571	0.000337396	16.0184	uhpA2
YP_1786	NC_005810.1	7	2.94883e-05	799	0.000472119	16.0104	cspC3
YP_0805	NC_005810.1	10	4.21262e-05	1141	0.000674202	16.0043	YP_0805
YP_1710	NC_005810.1	1	4.21262e-06	114	6.73611e-05	15.9903	astB
YP_2119	NC_005810.1	5	2.10631e-05	569	0.000336215	15.9623	qacE
YP_1145	NC_005810.1	8	3.3701e-05	910	0.000537707	15.9553	YP_1145
YP_1291	NC_005810.1	22	9.26776e-05	2502	0.0014784	15.9521	psaE
YP_0730	NC_005810.1	4	1.68505e-05	454	0.000268263	15.9202	brnQ
YP_3707	NC_005810.1	4	1.68505e-05	454	0.000268263	15.9202	YP_3707
YP_pCD67	NC_005813.1	13	5.47641e-05	1475	0.000871558	15.9148	yopT
YP_2276	NC_005810.1	11	4.63388e-05	1246	0.000736245	15.8883	ypeR
YP_0308	NC_005810.1	5	2.10631e-05	566	0.000334442	15.8781	mazG
YP_0033	NC_005810.1	15	6.31893e-05	1697	0.00100274	15.8688	wecD1
YP_0082	NC_005810.1	1	4.21262e-06	113	6.67702e-05	15.8501	modA1
YP_1024	NC_005810.1	1	4.21262e-06	113	6.67702e-05	15.8501	psiF
YP_3414	NC_005810.1	1	4.21262e-06	113	6.67702e-05	15.8501	YP_3414
YP_1696	NC_005810.1	29	0.000122166	3275	0.00193515	15.8404	hmsF
YP_3445	NC_005810.1	13	5.47641e-05	1468	0.000867422	15.8393	melB2
YP_3010	NC_005810.1	4	1.68505e-05	451	0.00026649	15.815	tnp_34
YP_1415	NC_005810.1	8	3.3701e-05	900	0.000531798	15.7799	asmA1
YP_2172	NC_005810.1	5	2.10631e-05	562	0.000332078	15.7659	sodB
YP_0971	NC_005810.1	3	1.26379e-05	336	0.000198538	15.7098	YP_0971
YP_1604	NC_005810.1	1	4.21262e-06	112	6.61793e-05	15.7098	acpP2
YP_2438	NC_005810.1	1	4.21262e-06	112	6.61793e-05	15.7098	YP_2438
YP_2147	NC_005810.1	5	2.10631e-05	557	0.000329124	15.6256	sapD
YP_0194	NC_005810.1	45	0.000189568	5013	0.00296212	15.6256	fkpA
YP_0256	NC_005810.1	7	2.94883e-05	779	0.000460301	15.6096	guaC
YP_0865	NC_005810.1	1	4.21262e-06	111	6.55885e-05	15.5695	cdsA1
YP_2758	NC_005810.1	1	4.21262e-06	111	6.55885e-05	15.5695	YP_2758
YP_0288	NC_005810.1	23	9.68902e-05	2545	0.00150381	15.5207	dksA
YP_pCD21	NC_005813.1	2	8.42524e-06	221	0.000130586	15.4994	yscM
YP_3520	NC_005810.1	34	0.000143229	3754	0.00221819	15.487	fbaA
YP_3842	NC_005810.1	5	2.10631e-05	552	0.00032617	15.4854	pyrB
YP_2686	NC_005810.1	12	5.05514e-05	1323	0.000781743	15.4643	bcp
YP_0637	NC_005810.1	2	8.42524e-06	220	0.000129995	15.4293	ebgC1
YP_1990	NC_005810.1	1	4.21262e-06	110	6.49976e-05	15.4293	YP_1990
YP_2748	NC_005810.1	5	2.10631e-05	550	0.000324988	15.4293	YP_2748
YP_pCD92	NC_005813.1	28	0.000117953	3079	0.00181934	15.4242	tnpR
YP_0028	NC_005810.1	27	0.000113741	2968	0.00175375	15.4189	YP_0028
YP_0328	NC_005810.1	23	9.68902e-05	2523	0.00149081	15.3866	truD
YP_2609	NC_005810.1	12	5.05514e-05	1316	0.000777607	15.3825	gltX
YP_2436	NC_005810.1	3	1.26379e-05	329	0.000194402	15.3825	YP_2436
YP_2564	NC_005810.1	4	1.68505e-05	438	0.000258809	15.3591	fdx2
YP_3699	NC_005810.1	2	8.42524e-06	219	0.000129404	15.3591	dapB
YP_pCD25	NC_005813.1	24	0.000101103	2625	0.00155108	15.3416	yscI
YP_0122	NC_005810.1	10	4.21262e-05	1093	0.000645839	15.3311	glpR1
YP_2858	NC_005810.1	5	2.10631e-05	546	0.000322624	15.317	lysR16
YP_0524	NC_005810.1	7	2.94883e-05	764	0.000451438	15.309	YP_0524
YP_0136	NC_005810.1	3	1.26379e-05	327	0.00019322	15.289	greB
YP_2747	NC_005810.1	5	2.10631e-05	543	0.000320852	15.2329	pilF
YP_0385	NC_005810.1	29	0.000122166	3147	0.00185952	15.2213	gshA
YP_2090	NC_005810.1	16	6.74019e-05	1736	0.00102578	15.2189	YP_2090
YP_1842	NC_005810.1	2	8.42524e-06	217	0.000128222	15.2189	YP_1842
YP_1985	NC_005810.1	2	8.42524e-06	217	0.000128222	15.2189	YP_1985
YP_4033	NC_005810.1	25	0.000105315	2712	0.00160249	15.216	atpE
YP_2024	NC_005810.1	4	1.68505e-05	433	0.000255854	15.1838	YP_2024
YP_0504	NC_005810.1	23	9.68902e-05	2489	0.00147072	15.1792	fxsA
YP_1622	NC_005810.1	18	7.58271e-05	1947	0.00115046	15.1721	sdaA
YP_2607	NC_005810.1	10	4.21262e-05	1080	0.000638158	15.1487	mntH
YP_1735	NC_005810.1	3	1.26379e-05	324	0.000191447	15.1487	fimA3
YP_3890	NC_005810.1	2	8.42524e-06	216	0.000127632	15.1487	panF
YP_3530	NC_005810.1	1	4.21262e-06	108	6.38158e-05	15.1487	manX2
YP_3980	NC_005810.1	22	9.26776e-05	2374	0.00140277	15.136	YP_3980
YP_1509	NC_005810.1	7	2.94883e-05	755	0.00044612	15.1287	YP_1509
YP_2462	NC_005810.1	14	5.89767e-05	1509	0.000891648	15.1187	dppB3
YP_3270	NC_005810.1	24	0.000101103	2584	0.00152685	15.102	ubiB
YP_3831	NC_005810.1	3	1.26379e-05	323	0.000190856	15.102	YP_3831
YP_2011	NC_005810.1	6	2.52757e-05	645	0.000381122	15.0786	btuR
YP_0842	NC_005810.1	15	6.31893e-05	1611	0.000951919	15.0646	YP_0842
YP_2649	NC_005810.1	17	7.16145e-05	1823	0.00107719	15.0415	YP_2649
YP_1014	NC_005810.1	2	8.42524e-06	214	0.00012645	15.0085	modB
YP_2370	NC_005810.1	2	8.42524e-06	214	0.00012645	15.0085	YP_2370
YP_pCRY11	NC_005814.1	3	1.26379e-05	321	0.000189675	15.0085	YP_pCRY11
YP_1036	NC_005810.1	3	1.26379e-05	320	0.000189084	14.9617	fcbC2
YP_pCD88	NC_005813.1	3	1.26379e-05	320	0.000189084	14.9617	YP_pCD88
YP_2872	NC_005810.1	11	4.63388e-05	1173	0.00069311	14.9574	mutT6
YP_1230	NC_005810.1	8	3.3701e-05	851	0.000502845	14.9208	acrA5
YP_1047	NC_005810.1	58	0.000244332	6155	0.00363691	14.8851	sdhC
YP_1659	NC_005810.1	76	0.000320159	8056	0.00476019	14.8682	ybtS
YP_1918	NC_005810.1	3	1.26379e-05	318	0.000187902	14.8682	rnd
YP_2211	NC_005810.1	3	1.26379e-05	318	0.000187902	14.8682	btuE
YP_0594	NC_005810.1	23	9.68902e-05	2435	0.00143881	14.8499	nlpI
YP_pPCP06	NC_005816.1	335	0.00141123	35464	0.0209552	14.8489	pst
YP_0326	NC_005810.1	9	3.79136e-05	952	0.000562524	14.837	ispD
YP_0467	NC_005810.1	3	1.26379e-05	317	0.000187311	14.8214	ubiA
YP_1025	NC_005810.1	18	7.58271e-05	1901	0.00112328	14.8136	gpmA
YP_1086	NC_005810.1	5	2.10631e-05	528	0.000311988	14.8121	nagB
YP_1697	NC_005810.1	37	0.000155867	3902	0.00230564	14.7924	hmsR
YP_2584	NC_005810.1	9	3.79136e-05	948	0.000560161	14.7747	sfuA
YP_2464	NC_005810.1	8	3.3701e-05	842	0.000497527	14.763	dppD2
YP_2979	NC_005810.1	5	2.10631e-05	526	0.000310807	14.756	nudF
YP_pMT116	NC_005815.1	3	1.26379e-05	315	0.000186129	14.7279	YP_pMT116
YP_0753	NC_005810.1	4	1.68505e-05	420	0.000248173	14.7279	tnp_7
YP_3791	NC_005810.1	4	1.68505e-05	420	0.000248173	14.7279	galU2
YP_2001	NC_005810.1	2	8.42524e-06	210	0.000124086	14.7279	trpA
YP_2787	NC_005810.1	1	4.21262e-06	105	6.20431e-05	14.7279	YP_2787
YP_3596	NC_005810.1	7	2.94883e-05	733	0.00043312	14.6878	YP_3596
YP_3175	NC_005810.1	16	6.74019e-05	1673	0.000988554	14.6666	gppA
YP_3609	NC_005810.1	10	4.21262e-05	1045	0.000617477	14.6578	YP_3609
YP_0695	NC_005810.1	10	4.21262e-05	1044	0.000616886	14.6438	nqrC1
YP_3233	NC_005810.1	5	2.10631e-05	522	0.000308443	14.6438	rsmD
YP_3302	NC_005810.1	31	0.000130591	3236	0.00191211	14.642	glgC
YP_2471	NC_005810.1	62	0.000261182	6450	0.00381122	14.5922	ureG
YP_pCD23	NC_005813.1	5	2.10631e-05	520	0.000307261	14.5877	yscK
YP_1383	NC_005810.1	3	1.26379e-05	312	0.000184357	14.5877	YP_1383
YP_pCRY21	NC_005814.1	2	8.42524e-06	208	0.000122904	14.5877	YP_pCRY21
YP_2665	NC_005810.1	1	4.21262e-06	104	6.14522e-05	14.5877	YP_2665
YP_1959	NC_005810.1	8	3.3701e-05	829	0.000489845	14.5351	YP_1959
YP_3301	NC_005810.1	36	0.000151654	3730	0.00220401	14.5331	glgA
YP_3819	NC_005810.1	5	2.10631e-05	518	0.000306079	14.5316	YP_3819
YP_0454	NC_005810.1	7	2.94883e-05	725	0.000428393	14.5275	terB
YP_3845	NC_005810.1	9	3.79136e-05	932	0.000550707	14.5253	YP_3845
YP_3750	NC_005810.1	18	7.58271e-05	1863	0.00110082	14.5175	osmY2
YP_0142	NC_005810.1	4	1.68505e-05	414	0.000244627	14.5175	YP_0142
YP_2272	NC_005810.1	4	1.68505e-05	414	0.000244627	14.5175	YP_2272
YP_2542	NC_005810.1	6	2.52757e-05	620	0.00036635	14.4941	YP_2542
YP_0106	NC_005810.1	3	1.26379e-05	310	0.000183175	14.4941	menA
YP_0045	NC_005810.1	13	5.47641e-05	1343	0.000793561	14.4906	rph
YP_0160	NC_005810.1	4	1.68505e-05	413	0.000244036	14.4825	cysG
YP_3960	NC_005810.1	8	3.3701e-05	825	0.000487482	14.4649	mdfA
YP_0760	NC_005810.1	9	3.79136e-05	928	0.000548343	14.463	apbA
YP_1765	NC_005810.1	11	4.63388e-05	1134	0.000670066	14.4601	YP_1765
YP_1448	NC_005810.1	12	5.05514e-05	1234	0.000729155	14.424	YP_1448
YP_2818	NC_005810.1	22	9.26776e-05	2258	0.00133422	14.3964	YP_2818
YP_3724	NC_005810.1	8	3.3701e-05	820	0.000484527	14.3773	YP_3724
YP_2819	NC_005810.1	11	4.63388e-05	1127	0.00066593	14.3709	xni
YP_2159	NC_005810.1	31	0.000130591	3169	0.00187252	14.3388	slyB
YP_2796	NC_005810.1	31	0.000130591	3166	0.00187075	14.3252	lpxD
YP_1396	NC_005810.1	8	3.3701e-05	817	0.000482755	14.3247	YP_1396
YP_0997	NC_005810.1	2	8.42524e-06	204	0.000120541	14.3071	moaE
YP_0616	NC_005810.1	1	4.21262e-06	102	6.02705e-05	14.3071	YP_0616
YP_0880	NC_005810.1	1	4.21262e-06	102	6.02705e-05	14.3071	YP_0880
YP_pCD76	NC_005813.1	1	4.21262e-06	102	6.02705e-05	14.3071	YP_pCD76
YP_0990	NC_005810.1	3	1.26379e-05	306	0.000180811	14.3071	lysR5
YP_1051	NC_005810.1	21	8.8465e-05	2141	0.00126509	14.3004	recN
YP_1314	NC_005810.1	7	2.94883e-05	713	0.000421302	14.2871	spr
YP_1620	NC_005810.1	7	2.94883e-05	712	0.000420712	14.267	pabB
YP_1202	NC_005810.1	12	5.05514e-05	1220	0.000720882	14.2604	cmk
YP_2004	NC_005810.1	3	1.26379e-05	305	0.000180221	14.2604	trpD
YP_1199	NC_005810.1	14	5.89767e-05	1423	0.000840832	14.257	comEC
YP_pCD53	NC_005813.1	19	8.00398e-05	1926	0.00113805	14.2185	sycD
YP_3359	NC_005810.1	9	3.79136e-05	912	0.000538889	14.2136	rtn4
YP_1088	NC_005810.1	5	2.10631e-05	506	0.000298989	14.1949	nagC2
YP_pCRY27	NC_005814.1	26	0.000109528	2630	0.00155403	14.1884	parA
YP_2909	NC_005810.1	11	4.63388e-05	1112	0.000657066	14.1796	fadH
YP_3267	NC_005810.1	13	5.47641e-05	1314	0.000776426	14.1776	rumC
YP_3503	NC_005810.1	6	2.52757e-05	606	0.000358078	14.1669	YP_3503
YP_3432	NC_005810.1	3	1.26379e-05	303	0.000179039	14.1669	YP_3432
YP_2499	NC_005810.1	7	2.94883e-05	706	0.000417166	14.1468	phrB
YP_0733	NC_005810.1	33	0.000139016	3322	0.00196293	14.1201	fabG2
YP_2517	NC_005810.1	23	9.68902e-05	2313	0.00136672	14.1059	rseB
YP_1855	NC_005810.1	2	8.42524e-06	201	0.000118768	14.0967	pspE2
YP_0352	NC_005810.1	17	7.16145e-05	1707	0.00100864	14.0844	fumA
YP_2910	NC_005810.1	17	7.16145e-05	1707	0.00100864	14.0844	hdeD
YP_3702	NC_005810.1	18	7.58271e-05	1807	0.00106773	14.0811	ispH
YP_2724	NC_005810.1	3	1.26379e-05	301	0.000177857	14.0733	YP_2724
YP_0377	NC_005810.1	4	1.68505e-05	401	0.000236946	14.0617	proP5
YP_0701	NC_005810.1	6	2.52757e-05	601	0.000355123	14.05	ugpQ1
YP_0791	NC_005810.1	6	2.52757e-05	601	0.000355123	14.05	YP_0791
YP_0030	NC_005810.1	5	2.10631e-05	500	0.000295443	14.0266	dtd
YP_2552	NC_005810.1	4	1.68505e-05	400	0.000236355	14.0266	YP_2552
YP_pCD98	NC_005813.1	3	1.26379e-05	300	0.000177266	14.0266	YP_pCD98
YP_0196	NC_005810.1	2	8.42524e-06	200	0.000118177	14.0266	dsrE1
YP_2789	NC_005810.1	1	4.21262e-06	100	5.90887e-05	14.0266	gloA2
YP_3696	NC_005810.1	1	4.21262e-06	100	5.90887e-05	14.0266	rhtB3
YP_3608	NC_005810.1	11	4.63388e-05	1099	0.000649385	14.0138	YP_3608
YP_0772	NC_005810.1	8	3.3701e-05	799	0.000472119	14.0091	YP_0772
YP_2801	NC_005810.1	16	6.74019e-05	1596	0.000943056	13.9915	uppS
YP_2430	NC_005810.1	8	3.3701e-05	798	0.000471528	13.9915	ccmA3
YP_1815	NC_005810.1	3	1.26379e-05	299	0.000176675	13.9798	YP_1815
YP_0238	NC_005810.1	9	3.79136e-05	896	0.000529435	13.9643	sun
YP_2205	NC_005810.1	66	0.000278033	6570	0.00388213	13.9628	arnT
YP_3385	NC_005810.1	6	2.52757e-05	597	0.00035276	13.9565	fecB3
YP_0169	NC_005810.1	5	2.10631e-05	496	0.00029308	13.9144	ppiA
YP_3210	NC_005810.1	69	0.000290671	6843	0.00404344	13.9107	YP_3210
YP_pCD48	NC_005813.1	18	7.58271e-05	1783	0.00105355	13.8941	yscY
YP_3546	NC_005810.1	7	2.94883e-05	693	0.000409485	13.8863	lacI
YP_2321	NC_005810.1	5	2.10631e-05	495	0.000292489	13.8863	ompX
YP_2327	NC_005810.1	5	2.10631e-05	495	0.000292489	13.8863	glnH
YP_1032	NC_005810.1	69	0.000290671	6822	0.00403103	13.868	tolB
YP_0280	NC_005810.1	5	2.10631e-05	494	0.000291898	13.8583	YP_0280
YP_0737	NC_005810.1	78	0.000328584	7702	0.00455101	13.8504	ahpC
YP_2853	NC_005810.1	5	2.10631e-05	493	0.000291307	13.8302	YP_2853
YP_1994	NC_005810.1	2	8.42524e-06	197	0.000116405	13.8162	YP_1994
YP_1997	NC_005810.1	5	2.10631e-05	492	0.000290716	13.8022	YP_1997
YP_1026	NC_005810.1	11	4.63388e-05	1081	0.000638749	13.7843	aroG
YP_1322	NC_005810.1	9	3.79136e-05	883	0.000521753	13.7616	rsuA1
YP_1429	NC_005810.1	12	5.05514e-05	1176	0.000694883	13.7461	galF
YP_2698	NC_005810.1	4	1.68505e-05	392	0.000231628	13.7461	speG
YP_2040	NC_005810.1	1	4.21262e-06	98	5.79069e-05	13.7461	rnfD
YP_0698	NC_005810.1	26	0.000109528	2547	0.00150499	13.7407	nqrF
YP_0515	NC_005810.1	34	0.000143229	3330	0.00196765	13.7378	frdA
YP_1547	NC_005810.1	19	8.00398e-05	1858	0.00109787	13.7165	fliY
YP_3605	NC_005810.1	4	1.68505e-05	391	0.000231037	13.711	visC
YP_0723	NC_005810.1	4	1.68505e-05	390	0.000230446	13.6759	rdgC
YP_0344	NC_005810.1	2	8.42524e-06	195	0.000115223	13.6759	artI1
YP_3875	NC_005810.1	2	8.42524e-06	195	0.000115223	13.6759	YP_3875
YP_2234	NC_005810.1	3	1.26379e-05	292	0.000172539	13.6526	YP_2234
YP_2638	NC_005810.1	3	1.26379e-05	292	0.000172539	13.6526	cysT
YP_3740	NC_005810.1	3	1.26379e-05	292	0.000172539	13.6526	serB
YP_1812	NC_005810.1	45	0.000189568	4380	0.00258809	13.6526	ampD3
YP_3115	NC_005810.1	16	6.74019e-05	1557	0.000920011	13.6496	nusG
YP_1560	NC_005810.1	4	1.68505e-05	389	0.000229855	13.6409	YP_1560
YP_0931	NC_005810.1	27	0.000113741	2624	0.00155049	13.6318	katA
YP_0916	NC_005810.1	48	0.000202206	4660	0.00275353	13.6175	ompC1
YP_3125	NC_005810.1	11	4.63388e-05	1067	0.000630476	13.6058	argH
YP_2953	NC_005810.1	8	3.3701e-05	776	0.000458528	13.6058	YP_2953
YP_2098	NC_005810.1	4	1.68505e-05	388	0.000229264	13.6058	tnp_20
YP_2518	NC_005810.1	4	1.68505e-05	388	0.000229264	13.6058	rseC
YP_0840	NC_005810.1	2	8.42524e-06	194	0.000114632	13.6058	YP_0840
YP_1609	NC_005810.1	41	0.000172717	3975	0.00234878	13.599	YP_1609
YP_0325	NC_005810.1	15	6.31893e-05	1453	0.000858559	13.5871	ftsB
YP_2313	NC_005810.1	4	1.68505e-05	387	0.000228673	13.5707	purR7
YP_2695	NC_005810.1	27	0.000113741	2612	0.0015434	13.5694	upp
YP_0376	NC_005810.1	6	2.52757e-05	580	0.000342714	13.559	deoR1
YP_1029	NC_005810.1	11	4.63388e-05	1062	0.000627522	13.542	nadA
YP_0960	NC_005810.1	10	4.21262e-05	964	0.000569615	13.5216	dld
YP_3592	NC_005810.1	5	2.10631e-05	482	0.000284808	13.5216	creB
YP_2782	NC_005810.1	12	5.05514e-05	1156	0.000683065	13.5123	cutF
YP_0584	NC_005810.1	20	8.42524e-05	1926	0.00113805	13.5076	secG
YP_1327	NC_005810.1	5	2.10631e-05	481	0.000284217	13.4936	sulA
YP_4011	NC_005810.1	7	2.94883e-05	673	0.000397667	13.4856	YP_4011
YP_1177	NC_005810.1	6	2.52757e-05	576	0.000340351	13.4655	YP_1177
YP_1472	NC_005810.1	6	2.52757e-05	576	0.000340351	13.4655	YP_1472
YP_0193	NC_005810.1	2	8.42524e-06	192	0.00011345	13.4655	slyX
YP_0717	NC_005810.1	1	4.21262e-06	96	5.67252e-05	13.4655	smtA1
YP_1860	NC_005810.1	7	2.94883e-05	670	0.000395894	13.4255	YP_1860
YP_1583	NC_005810.1	3	1.26379e-05	287	0.000169585	13.4188	deoR6
YP_1986	NC_005810.1	7	2.94883e-05	669	0.000395303	13.4054	cls
YP_2704	NC_005810.1	13	5.47641e-05	1241	0.000733291	13.39	ppx
YP_pCD14	NC_005813.1	12	5.05514e-05	1145	0.000676566	13.3837	yopJ
YP_0348	NC_005810.1	4	1.68505e-05	381	0.000225128	13.3603	YP_0348
YP_3710	NC_005810.1	13	5.47641e-05	1237	0.000730927	13.3468	nhaA
YP_0466	NC_005810.1	3	1.26379e-05	285	0.000168403	13.3253	ubiC
YP_2222	NC_005810.1	3	1.26379e-05	285	0.000168403	13.3253	YP_2222
YP_1644	NC_005810.1	2	8.42524e-06	190	0.000112269	13.3253	YP_1644
YP_2995	NC_005810.1	2	8.42524e-06	190	0.000112269	13.3253	dedA3
YP_2015	NC_005810.1	1	4.21262e-06	95	5.61343e-05	13.3253	YP_2015
YP_3191	NC_005810.1	11	4.63388e-05	1044	0.000616886	13.3125	ansP3
YP_pCD52	NC_005813.1	46	0.00019378	4360	0.00257627	13.2948	lcrV
YP_2386	NC_005810.1	18	7.58271e-05	1704	0.00100687	13.2785	YP_2386
YP_1540	NC_005810.1	67	0.000282245	6342	0.00374741	13.2771	putP2
YP_0887	NC_005810.1	12	5.05514e-05	1131	0.000668293	13.2201	rpiR2
YP_3706	NC_005810.1	19	8.00398e-05	1789	0.0010571	13.2071	ribF
YP_0563	NC_005810.1	14	5.89767e-05	1316	0.000777607	13.185	fbp
YP_2516	NC_005810.1	22	9.26776e-05	2068	0.00122195	13.185	rseA
YP_2800	NC_005810.1	10	4.21262e-05	940	0.000555434	13.185	cdsA
YP_2375	NC_005810.1	2	8.42524e-06	188	0.000111087	13.185	YP_2375
YP_2848	NC_005810.1	2	8.42524e-06	188	0.000111087	13.185	gspL
YP_3069	NC_005810.1	2	8.42524e-06	188	0.000111087	13.185	hcp7
YP_3113	NC_005810.1	29	0.000122166	2725	0.00161017	13.1802	rplA
YP_1948	NC_005810.1	27	0.000113741	2535	0.0014979	13.1694	dadA1
YP_3810	NC_005810.1	8	3.3701e-05	751	0.000443756	13.1675	YP_3810
YP_3216	NC_005810.1	6	2.52757e-05	563	0.000332669	13.1616	rhtC
YP_2551	NC_005810.1	34	0.000143229	3188	0.00188375	13.152	hcaT
YP_3348	NC_005810.1	8	3.3701e-05	750	0.000443165	13.1499	rbn2
YP_0658	NC_005810.1	13	5.47641e-05	1218	0.0007197	13.1418	pssA
YP_0558	NC_005810.1	3	1.26379e-05	281	0.000166039	13.1382	msrA
YP_1413	NC_005810.1	5	2.10631e-05	467	0.000275944	13.1008	udk
YP_2241	NC_005810.1	3	1.26379e-05	280	0.000165448	13.0915	flgN2
YP_0693	NC_005810.1	19	8.00398e-05	1773	0.00104764	13.089	nqrA1
YP_0005	NC_005810.1	9	3.79136e-05	837	0.000494572	13.0447	YP_0005
YP_1950	NC_005810.1	2	8.42524e-06	186	0.000109905	13.0447	YP_1950
YP_1885	NC_005810.1	31	0.000130591	2880	0.00170175	13.0312	mviM3
YP_3335	NC_005810.1	8	3.3701e-05	743	0.000439029	13.0272	YP_3335
YP_pCD42	NC_005813.1	57	0.000240119	5287	0.00312402	13.0103	yscO
YP_1080	NC_005810.1	3	1.26379e-05	278	0.000164267	12.998	fldA2
YP_2467	NC_005810.1	29	0.000122166	2683	0.00158535	12.977	ureB
YP_0617	NC_005810.1	4	1.68505e-05	370	0.000218628	12.9746	YP_0617
YP_pPCP04	NC_005816.1	4	1.68505e-05	370	0.000218628	12.9746	YP_pPCP04
YP_0714	NC_005810.1	2	8.42524e-06	185	0.000109314	12.9746	YP_0714
YP_2875	NC_005810.1	6	2.52757e-05	554	0.000327351	12.9512	thyA
YP_0278	NC_005810.1	7	2.94883e-05	646	0.000381713	12.9445	cynT1
YP_1897	NC_005810.1	15	6.31893e-05	1384	0.000817788	12.9419	ntpA
YP_1447	NC_005810.1	21	8.8465e-05	1936	0.00114396	12.9312	wcaG5
YP_2470	NC_005810.1	18	7.58271e-05	1658	0.000979691	12.9201	ureF
YP_3825	NC_005810.1	1	4.21262e-06	92	5.43616e-05	12.9045	bolA2
YP_s2	NC_005810.1	1	4.21262e-06	92	5.43616e-05	12.9045	ffs
YP_0724	NC_005810.1	16	6.74019e-05	1471	0.000869195	12.8957	nagC1
YP_2108	NC_005810.1	5	2.10631e-05	459	0.000271217	12.8764	YP_2108
YP_3638	NC_005810.1	7	2.94883e-05	642	0.000379349	12.8644	YP_3638
YP_3704	NC_005810.1	7	2.94883e-05	642	0.000379349	12.8644	lspA
YP_2282	NC_005810.1	9	3.79136e-05	825	0.000487482	12.8577	YP_2282
YP_1743	NC_005810.1	2	8.42524e-06	183	0.000108132	12.8343	YP_1743
YP_3681	NC_005810.1	37	0.000155867	3384	0.00199956	12.8286	YP_3681
YP_3277	NC_005810.1	5	2.10631e-05	457	0.000270035	12.8203	hemB
YP_1992	NC_005810.1	8	3.3701e-05	731	0.000431938	12.8168	tonB
YP_0139	NC_005810.1	38	0.00016008	3467	0.00204861	12.7974	pckA
YP_1714	NC_005810.1	23	9.68902e-05	2098	0.00123968	12.7947	hutI
YP_3836	NC_005810.1	10	4.21262e-05	912	0.000538889	12.7923	YP_3836
YP_3901	NC_005810.1	11	4.63388e-05	1003	0.00059266	12.7897	pcp2
YP_pCD50	NC_005813.1	12	5.05514e-05	1094	0.00064643	12.7876	lcrR
YP_1695	NC_005810.1	52	0.000219056	4734	0.00279726	12.7696	hmsH
YP_pCD22	NC_005813.1	7	2.94883e-05	637	0.000376395	12.7642	yscL
YP_0582	NC_005810.1	6	2.52757e-05	546	0.000322624	12.7642	folP
YP_0271	NC_005810.1	3	1.26379e-05	272	0.000160721	12.7174	YP_0271
YP_0749	NC_005810.1	7	2.94883e-05	634	0.000374622	12.7041	ribH
YP_2515	NC_005810.1	18	7.58271e-05	1630	0.000963146	12.7019	rpoE
YP_2994	NC_005810.1	2	8.42524e-06	181	0.000106951	12.6941	araC6
YP_1263	NC_005810.1	3	1.26379e-05	271	0.00016013	12.6707	YP_1263
YP_0154	NC_005810.1	7	2.94883e-05	632	0.000373441	12.664	aroB
YP_2891	NC_005810.1	6	2.52757e-05	541	0.00031967	12.6473	YP_2891
YP_1214	NC_005810.1	36	0.000151654	3243	0.00191625	12.6356	serS
YP_1287	NC_005810.1	9	3.79136e-05	810	0.000478618	12.6239	psaC
YP_2162	NC_005810.1	2	8.42524e-06	180	0.00010636	12.6239	YP_2162
YP_2019	NC_005810.1	27	0.000113741	2427	0.00143408	12.6083	acnA
YP_1954	NC_005810.1	19	8.00398e-05	1705	0.00100746	12.587	prkA
YP_1312	NC_005810.1	6	2.52757e-05	538	0.000317897	12.5772	YP_1312
YP_3257	NC_005810.1	6	2.52757e-05	538	0.000317897	12.5772	ugpQ
YP_0382	NC_005810.1	16	6.74019e-05	1433	0.000846741	12.5626	csrA
YP_1245	NC_005810.1	4	1.68505e-05	358	0.000211538	12.5538	artI3
YP_pCRY03	NC_005814.1	6	2.52757e-05	536	0.000316715	12.5304	hipB1
YP_0334	NC_005810.1	3	1.26379e-05	268	0.000158358	12.5304	rpiB1
YP_3871	NC_005810.1	3	1.26379e-05	268	0.000158358	12.5304	tccC1
YP_0389	NC_005810.1	17	7.16145e-05	1517	0.000896376	12.5167	ffh
YP_2890	NC_005810.1	50	0.000210631	4460	0.00263536	12.5117	YP_2890
YP_3290	NC_005810.1	6	2.52757e-05	535	0.000316125	12.507	coaA
YP_1315	NC_005810.1	1	4.21262e-06	89	5.25889e-05	12.4837	rtn1
YP_3225	NC_005810.1	3	1.26379e-05	267	0.000157767	12.4837	YP_3225
YP_0912	NC_005810.1	5	2.10631e-05	444	0.000262354	12.4556	YP_0912
YP_0577	NC_005810.1	7	2.94883e-05	620	0.00036635	12.4236	dacB
YP_0267	NC_005810.1	2	8.42524e-06	177	0.000104587	12.4135	YP_0267
YP_1242	NC_005810.1	2	8.42524e-06	177	0.000104587	12.4135	YP_1242
YP_1428	NC_005810.1	11	4.63388e-05	973	0.000574933	12.4072	galU1
YP_3767	NC_005810.1	27	0.000113741	2386	0.00140986	12.3954	deoR4
YP_2975	NC_005810.1	19	8.00398e-05	1678	0.000991508	12.3877	gsp
YP_2659	NC_005810.1	7	2.94883e-05	618	0.000365168	12.3835	napC
YP_3835	NC_005810.1	4	1.68505e-05	353	0.000208583	12.3785	YP_3835
YP_0367	NC_005810.1	86	0.000362285	7589	0.00448424	12.3777	katG
YP_pCD41	NC_005813.1	54	0.000227481	4754	0.00280908	12.3486	yscP
YP_3528	NC_005810.1	1	4.21262e-06	88	5.19981e-05	12.3434	agaZ
YP_1527	NC_005810.1	11	4.63388e-05	965	0.000570206	12.3051	uvrC
YP_0452	NC_005810.1	10	4.21262e-05	877	0.000518208	12.3013	terZ
YP_2256	NC_005810.1	29	0.000122166	2543	0.00150263	12.2999	fabD2
YP_1169	NC_005810.1	32	0.000134804	2806	0.00165803	12.2996	rmf
YP_0276	NC_005810.1	18	7.58271e-05	1578	0.00093242	12.2966	sufI1
YP_3834	NC_005810.1	12	5.05514e-05	1052	0.000621613	12.2966	YP_3834
YP_1613	NC_005810.1	21	8.8465e-05	1841	0.00108782	12.2966	ptrB
YP_pCD29	NC_005813.1	4	1.68505e-05	350	0.00020681	12.2733	yscE
YP_0790	NC_005810.1	6	2.52757e-05	525	0.000310216	12.2733	tesB
YP_3635	NC_005810.1	31	0.000130591	2712	0.00160249	12.271	ftsI
YP_2131	NC_005810.1	32	0.000134804	2784	0.00164503	12.2031	tyrR
YP_1344	NC_005810.1	2	8.42524e-06	174	0.000102814	12.2031	fabG5
YP_2725	NC_005810.1	2	8.42524e-06	174	0.000102814	12.2031	thiD
YP_1805	NC_005810.1	3	1.26379e-05	261	0.000154222	12.2031	YP_1805
YP_2434	NC_005810.1	3	1.26379e-05	261	0.000154222	12.2031	phnA
YP_1031	NC_005810.1	37	0.000155867	3212	0.00189793	12.1766	pal
YP_3261	NC_005810.1	8	3.3701e-05	694	0.000410076	12.1681	metE
YP_3138	NC_005810.1	15	6.31893e-05	1300	0.000768153	12.1564	btuB
YP_2860	NC_005810.1	3	1.26379e-05	260	0.000153631	12.1564	lysR17
YP_0770	NC_005810.1	5	2.10631e-05	433	0.000255854	12.147	YP_0770
YP_1636	NC_005810.1	22	9.26776e-05	1904	0.00112505	12.1394	manZ
YP_3443	NC_005810.1	11	4.63388e-05	951	0.000561934	12.1266	cytR2
YP_0586	NC_005810.1	29	0.000122166	2507	0.00148135	12.1257	nusA
YP_3195	NC_005810.1	18	7.58271e-05	1554	0.000918238	12.1096	hemX
YP_0973	NC_005810.1	5	2.10631e-05	431	0.000254672	12.0909	srmB1
YP_3123	NC_005810.1	5	2.10631e-05	431	0.000254672	12.0909	argC
YP_0088	NC_005810.1	12	5.05514e-05	1034	0.000610977	12.0862	lysR1
YP_3847	NC_005810.1	23	9.68902e-05	1981	0.00117055	12.0812	treB
YP_3626	NC_005810.1	18	7.58271e-05	1549	0.000915284	12.0707	ftsQ
YP_2792	NC_005810.1	2	8.42524e-06	172	0.000101633	12.0629	rnhB
YP_2902	NC_005810.1	2	8.42524e-06	172	0.000101633	12.0629	YP_2902
YP_2071	NC_005810.1	1	4.21262e-06	86	5.08163e-05	12.0629	tauA2
YP_2300	NC_005810.1	1	4.21262e-06	86	5.08163e-05	12.0629	YP_2300
YP_2587	NC_005810.1	1	4.21262e-06	86	5.08163e-05	12.0629	YP_2587
YP_1921	NC_005810.1	5	2.10631e-05	430	0.000254081	12.0629	minC
YP_2255	NC_005810.1	52	0.000219056	4464	0.00263772	12.0413	fabG
YP_3283	NC_005810.1	26	0.000109528	2230	0.00131768	12.0305	pepQ
YP_0399	NC_005810.1	8	3.3701e-05	686	0.000405348	12.0278	tyrA
YP_0581	NC_005810.1	32	0.000134804	2742	0.00162021	12.019	hflB
YP_1678	NC_005810.1	40	0.000168505	3425	0.00202379	12.0103	aRO81
YP_2372	NC_005810.1	9	3.79136e-05	770	0.000454983	12.0005	citT2
YP_2133	NC_005810.1	2	8.42524e-06	171	0.000101042	11.9927	YP_2133
YP_3394	NC_005810.1	2	8.42524e-06	171	0.000101042	11.9927	YP_3394
YP_2721	NC_005810.1	20	8.42524e-05	1707	0.00100864	11.9717	YP_2721
YP_3808	NC_005810.1	6	2.52757e-05	512	0.000302534	11.9694	YP_3808
YP_0198	NC_005810.1	5	2.10631e-05	426	0.000251718	11.9507	dsrH
YP_2874	NC_005810.1	12	5.05514e-05	1022	0.000603887	11.946	lgt
YP_0044	NC_005810.1	8	3.3701e-05	681	0.000402394	11.9401	YP_0044
YP_0708	NC_005810.1	9	3.79136e-05	766	0.000452619	11.9382	gpt
YP_2135	NC_005810.1	24	0.000101103	2040	0.00120541	11.9226	YP_2135
YP_0144	NC_005810.1	1	4.21262e-06	85	5.02254e-05	11.9226	YP_0144
YP_0756	NC_005810.1	1	4.21262e-06	85	5.02254e-05	11.9226	xseB
YP_2281	NC_005810.1	1	4.21262e-06	85	5.02254e-05	11.9226	YP_2281
YP_3308	NC_005810.1	1	4.21262e-06	85	5.02254e-05	11.9226	YP_3308
YP_pCD31	NC_005813.1	40	0.000168505	3392	0.00200429	11.8946	yscC
YP_2429	NC_005810.1	5	2.10631e-05	424	0.000250536	11.8946	ccmB
YP_3553	NC_005810.1	5	2.10631e-05	424	0.000250536	11.8946	malE2
YP_pCRY04	NC_005814.1	6	2.52757e-05	508	0.000300171	11.8758	nusG
YP_3417	NC_005810.1	3	1.26379e-05	254	0.000150085	11.8758	YP_3417
YP_1881	NC_005810.1	10	4.21262e-05	846	0.00049989	11.8665	torD2
YP_3304	NC_005810.1	89	0.000374923	7501	0.00443224	11.8217	glgB
YP_1900	NC_005810.1	4	1.68505e-05	337	0.000199129	11.8174	ruvA
YP_2505	NC_005810.1	5	2.10631e-05	421	0.000248763	11.8104	YP_2505
YP_2554	NC_005810.1	4	1.68505e-05	336	0.000198538	11.7823	YP_2554
YP_0630	NC_005810.1	2	8.42524e-06	168	9.9269e-05	11.7823	nrdG
YP_3420	NC_005810.1	1	4.21262e-06	84	4.96345e-05	11.7823	abgT
YP_3199	NC_005810.1	23	9.68902e-05	1929	0.00113982	11.764	cyaA
YP_3746	NC_005810.1	13	5.47641e-05	1090	0.000644067	11.7608	nupC2
YP_0251	NC_005810.1	5	2.10631e-05	419	0.000247582	11.7543	tnp_4
YP_1168	NC_005810.1	5	2.10631e-05	419	0.000247582	11.7543	tnp_14
YP_2658	NC_005810.1	5	2.10631e-05	419	0.000247582	11.7543	mutT5
YP_0384	NC_005810.1	9	3.79136e-05	754	0.000445529	11.7512	YP_0384
YP_0526	NC_005810.1	5	2.10631e-05	418	0.000246991	11.7262	amiB
YP_pMT057	NC_005815.1	10	4.21262e-05	834	0.0004928	11.6982	repA
YP_3190	NC_005810.1	5	2.10631e-05	417	0.0002464	11.6982	wecG
YP_1407	NC_005810.1	4	1.68505e-05	333	0.000196765	11.6771	rbsB5
YP_0651	NC_005810.1	5	2.10631e-05	416	0.000245809	11.6701	tnp_6
YP_3931	NC_005810.1	5	2.10631e-05	416	0.000245809	11.6701	YP_3931
YP_2688	NC_005810.1	5	2.10631e-05	415	0.000245218	11.6421	YP_2688
YP_2233	NC_005810.1	2	8.42524e-06	166	9.80872e-05	11.6421	YP_2233
YP_2777	NC_005810.1	2	8.42524e-06	166	9.80872e-05	11.6421	YP_2777
YP_1750	NC_005810.1	1	4.21262e-06	83	4.90436e-05	11.6421	kduI
YP_1739	NC_005810.1	17	7.16145e-05	1410	0.000833151	11.6338	kdgR
YP_2558	NC_005810.1	14	5.89767e-05	1161	0.00068602	11.6321	nifS_2
YP_2521	NC_005810.1	14	5.89767e-05	1160	0.000685429	11.622	lepB
YP_0036	NC_005810.1	21	8.8465e-05	1738	0.00102696	11.6087	gltS
YP_0166	NC_005810.1	15	6.31893e-05	1241	0.000733291	11.6047	cirA1
YP_0277	NC_005810.1	6	2.52757e-05	496	0.00029308	11.5953	hpt
YP_1181	NC_005810.1	18	7.58271e-05	1487	0.000878649	11.5875	asnC
YP_3743	NC_005810.1	40	0.000168505	3300	0.00194993	11.5719	deoB
YP_2476	NC_005810.1	8	3.3701e-05	660	0.000389985	11.5719	kch
YP_0859	NC_005810.1	4	1.68505e-05	330	0.000194993	11.5719	YP_0859
YP_0738	NC_005810.1	2	8.42524e-06	165	9.74964e-05	11.5719	YP_0738
YP_0853	NC_005810.1	5	2.10631e-05	412	0.000243445	11.5579	tnp_8
YP_1179	NC_005810.1	54	0.000227481	4449	0.00262886	11.5564	pepN
YP_1403	NC_005810.1	3	1.26379e-05	247	0.000145949	11.5486	lrgB
YP_2507	NC_005810.1	3	1.26379e-05	247	0.000145949	11.5486	pcp1
YP_3183	NC_005810.1	8	3.3701e-05	657	0.000388213	11.5193	rffG
YP_pCD60	NC_005813.1	8	3.3701e-05	657	0.000388213	11.5193	yopM
YP_0456	NC_005810.1	20	8.42524e-05	1642	0.000970236	11.5158	terD
YP_2469	NC_005810.1	10	4.21262e-05	821	0.000485118	11.5158	ureE
YP_1704	NC_005810.1	2	8.42524e-06	164	9.69055e-05	11.5018	narX
YP_1506	NC_005810.1	1	4.21262e-06	82	4.84527e-05	11.5018	YP_1506
YP_1742	NC_005810.1	1	4.21262e-06	82	4.84527e-05	11.5018	YP_1742
YP_3046	NC_005810.1	1	4.21262e-06	82	4.84527e-05	11.5018	YP_3046
YP_3047	NC_005810.1	1	4.21262e-06	82	4.84527e-05	11.5018	YP_3047
YP_0203	NC_005810.1	5	2.10631e-05	409	0.000241673	11.4738	tnp_3
YP_3384	NC_005810.1	12	5.05514e-05	981	0.00057966	11.4667	accC1
YP_0654	NC_005810.1	5	2.10631e-05	408	0.000241082	11.4457	rluD
YP_0710	NC_005810.1	14	5.89767e-05	1142	0.000674793	11.4417	crl
YP_pCD38	NC_005813.1	2	8.42524e-06	163	9.63146e-05	11.4317	yscS
YP_0311	NC_005810.1	98	0.000412837	7977	0.00471351	11.4174	sodC
YP_1731	NC_005810.1	12	5.05514e-05	976	0.000576706	11.4083	htpX1
YP_0974	NC_005810.1	6	2.52757e-05	488	0.000288353	11.4083	acrR3
YP_3431	NC_005810.1	6	2.52757e-05	488	0.000288353	11.4083	mdlB6
YP_1234	NC_005810.1	3	1.26379e-05	244	0.000144176	11.4083	YP_1234
YP_3354	NC_005810.1	15	6.31893e-05	1218	0.0007197	11.3896	pqqL
YP_2865	NC_005810.1	5	2.10631e-05	406	0.0002399	11.3896	proP28
YP_0488	NC_005810.1	3	1.26379e-05	243	0.000143586	11.3615	rhaR
YP_2225	NC_005810.1	3	1.26379e-05	243	0.000143586	11.3615	42431
YP_3682	NC_005810.1	3	1.26379e-05	243	0.000143586	11.3615	rluA3
YP_0591	NC_005810.1	2	8.42524e-06	162	9.57237e-05	11.3615	YP_0591
YP_1393	NC_005810.1	1	4.21262e-06	81	4.78618e-05	11.3615	lysR7
YP_1771	NC_005810.1	44	0.000185355	3557	0.00210179	11.3392	icdA
YP_0808	NC_005810.1	5	2.10631e-05	404	0.000238718	11.3335	YP_0808
YP_3833	NC_005810.1	5	2.10631e-05	404	0.000238718	11.3335	YP_3833
YP_1484	NC_005810.1	11	4.63388e-05	888	0.000524708	11.3233	aroP2
YP_pMT117	NC_005815.1	27	0.000113741	2179	0.00128754	11.32	YP_pMT117
YP_3604	NC_005810.1	26	0.000109528	2096	0.0012385	11.3076	gcvT
YP_0514	NC_005810.1	10	4.21262e-05	805	0.000475664	11.2914	frdB
YP_1787	NC_005810.1	2	8.42524e-06	161	9.51328e-05	11.2914	dsrB
YP_2073	NC_005810.1	2	8.42524e-06	161	9.51328e-05	11.2914	tauB2
YP_1329	NC_005810.1	6	2.52757e-05	482	0.000284808	11.268	YP_1329
YP_0234	NC_005810.1	3	1.26379e-05	241	0.000142404	11.268	zntR
YP_1228	NC_005810.1	3	1.26379e-05	241	0.000142404	11.268	cspD
YP_2683	NC_005810.1	6	2.52757e-05	481	0.000284217	11.2447	dapX
YP_3334	NC_005810.1	16	6.74019e-05	1280	0.000756335	11.2213	gdhA
YP_1698	NC_005810.1	4	1.68505e-05	320	0.000189084	11.2213	hmsS
YP_0552	NC_005810.1	2	8.42524e-06	160	9.45419e-05	11.2213	YP_0552
YP_1272	NC_005810.1	24	0.000101103	1918	0.00113332	11.2096	dacC
YP_2962	NC_005810.1	9	3.79136e-05	718	0.000424257	11.1901	YP_2962
YP_0012	NC_005810.1	5	2.10631e-05	398	0.000235173	11.1652	YP_0012
YP_2164	NC_005810.1	5	2.10631e-05	398	0.000235173	11.1652	acrR4
YP_1030	NC_005810.1	6	2.52757e-05	477	0.000281853	11.1511	YP_1030
YP_3874	NC_005810.1	4	1.68505e-05	318	0.000187902	11.1511	tldD
YP_pCRY13	NC_005814.1	2	8.42524e-06	159	9.3951e-05	11.1511	virB8
YP_2406	NC_005810.1	38	0.00016008	3018	0.0017833	11.1401	fabB
YP_2684	NC_005810.1	19	8.00398e-05	1508	0.000891058	11.1327	dapA
YP_1158	NC_005810.1	17	7.16145e-05	1349	0.000797107	11.1305	proP11
YP_2859	NC_005810.1	3	1.26379e-05	238	0.000140631	11.1278	araJ
YP_0559	NC_005810.1	24	0.000101103	1902	0.00112387	11.1161	YP_0559
YP_0694	NC_005810.1	27	0.000113741	2139	0.00126391	11.1122	nqrB1
YP_3383	NC_005810.1	10	4.21262e-05	792	0.000467982	11.1091	rhaT14
YP_1200	NC_005810.1	36	0.000151654	2851	0.00168462	11.1083	ihfB
YP_1193	NC_005810.1	9	3.79136e-05	712	0.000420712	11.0966	kdsB
YP_2358	NC_005810.1	9	3.79136e-05	712	0.000420712	11.0966	nuoJ
YP_1666	NC_005810.1	23	9.68902e-05	1817	0.00107364	11.081	baeS3
YP_1578	NC_005810.1	3	1.26379e-05	237	0.00014004	11.081	araH7
YP_0739	NC_005810.1	2	8.42524e-06	158	9.33601e-05	11.081	queA
YP_0469	NC_005810.1	1	4.21262e-06	79	4.66801e-05	11.081	dgkA
YP_2520	NC_005810.1	24	0.000101103	1894	0.00111914	11.0693	lepA
YP_3820	NC_005810.1	29	0.000122166	2284	0.00134959	11.0472	YP_3820
YP_3300	NC_005810.1	90	0.000379136	7076	0.00418112	11.028	glgP
YP_2022	NC_005810.1	8	3.3701e-05	628	0.000371077	11.0109	pgpB5
YP_3091	NC_005810.1	4	1.68505e-05	314	0.000185539	11.0109	purH
YP_0835	NC_005810.1	2	8.42524e-06	157	9.27693e-05	11.0109	YP_0835
YP_pMT124	NC_005815.1	2	8.42524e-06	157	9.27693e-05	11.0109	YP_pMT124
YP_3451	NC_005810.1	17	7.16145e-05	1334	0.000788243	11.0068	proP30
YP_1673	NC_005810.1	4	1.68505e-05	313	0.000184948	10.9758	YP_1673
YP_2039	NC_005810.1	5	2.10631e-05	391	0.000231037	10.9688	nqrC2
YP_1225	NC_005810.1	104	0.000438112	8113	0.00479387	10.9421	clpA
YP_1258	NC_005810.1	1	4.21262e-06	78	4.60892e-05	10.9407	YP_1258
YP_2151	NC_005810.1	1	4.21262e-06	78	4.60892e-05	10.9407	YP_2151
YP_2974	NC_005810.1	1	4.21262e-06	78	4.60892e-05	10.9407	YP_2974
YP_2014	NC_005810.1	4	1.68505e-05	311	0.000183766	10.9057	YP_2014
YP_pCD89	NC_005813.1	6	2.52757e-05	466	0.000275353	10.894	YP_pCD89
YP_3725	NC_005810.1	7	2.94883e-05	543	0.000320852	10.8806	arcA
YP_3614	NC_005810.1	13	5.47641e-05	1008	0.000595614	10.876	YP_3614
YP_3978	NC_005810.1	4	1.68505e-05	310	0.000183175	10.8706	mtlD2
YP_0884	NC_005810.1	2	8.42524e-06	155	9.15875e-05	10.8706	YP_0884
YP_0699	NC_005810.1	30	0.000126379	2322	0.00137204	10.8566	apbE
YP_2061	NC_005810.1	15	6.31893e-05	1160	0.000685429	10.8472	fumC
YP_pCD12	NC_005813.1	28	0.000117953	2165	0.00127927	10.8456	YP_pCD12
YP_0748	NC_005810.1	13	5.47641e-05	1003	0.00059266	10.8221	ribD
YP_1115	NC_005810.1	8	3.3701e-05	617	0.000364577	10.818	lipA
YP_3345	NC_005810.1	1	4.21262e-06	77	4.54983e-05	10.8005	YP_3345
YP_3211	NC_005810.1	6	2.52757e-05	461	0.000272399	10.7771	corA2
YP_2488	NC_005810.1	20	8.42524e-05	1535	0.000907012	10.7654	pgm
YP_0134	NC_005810.1	4	1.68505e-05	307	0.000181402	10.7654	feoA
YP_1266	NC_005810.1	7	2.94883e-05	537	0.000317306	10.7604	YP_1266
YP_1331	NC_005810.1	10	4.21262e-05	764	0.000451438	10.7163	helD
YP_0058	NC_005810.1	5	2.10631e-05	382	0.000225719	10.7163	rfaF
YP_2374	NC_005810.1	5	2.10631e-05	382	0.000225719	10.7163	YP_2374
YP_2775	NC_005810.1	8	3.3701e-05	608	0.000359259	10.6602	hisB2
YP_0517	NC_005810.1	5	2.10631e-05	380	0.000224537	10.6602	YP_0517
YP_1879	NC_005810.1	3	1.26379e-05	228	0.000134722	10.6602	nagC6
YP_0335	NC_005810.1	11	4.63388e-05	835	0.000493391	10.6475	tdh2
YP_2396	NC_005810.1	12	5.05514e-05	910	0.000537707	10.6368	accD
YP_3093	NC_005810.1	4	1.68505e-05	303	0.000179039	10.6251	YP_3093
YP_2165	NC_005810.1	7	2.94883e-05	530	0.00031317	10.6201	nemA2
YP_3086	NC_005810.1	7	2.94883e-05	530	0.00031317	10.6201	aceK
YP_3281	NC_005810.1	9	3.79136e-05	680	0.000401803	10.5979	fadA
YP_1058	NC_005810.1	8	3.3701e-05	604	0.000356896	10.5901	YP_1058
YP_2428	NC_005810.1	2	8.42524e-06	151	8.92239e-05	10.5901	ccmC2
YP_pCD49	NC_005813.1	53	0.000223269	4000	0.00236355	10.5861	yscV
YP_3076	NC_005810.1	88	0.000370711	6629	0.00391699	10.5662	malE
YP_0157	NC_005810.1	6	2.52757e-05	451	0.00026649	10.5433	rpe
YP_3684	NC_005810.1	19	8.00398e-05	1428	0.000843787	10.5421	imp
YP_1401	NC_005810.1	16	6.74019e-05	1202	0.000710246	10.5375	sfcA1
YP_0052	NC_005810.1	9	3.79136e-05	676	0.00039944	10.5355	rpmG
YP_pCD64	NC_005813.1	5	2.10631e-05	375	0.000221583	10.5199	YP_pCD64
YP_0833	NC_005810.1	2	8.42524e-06	150	8.8633e-05	10.5199	rosA
YP_2589	NC_005810.1	2	8.42524e-06	150	8.8633e-05	10.5199	YP_2589
YP_2625	NC_005810.1	2	8.42524e-06	150	8.8633e-05	10.5199	YP_2625
YP_3068	NC_005810.1	2	8.42524e-06	150	8.8633e-05	10.5199	YP_3068
YP_2892	NC_005810.1	12	5.05514e-05	899	0.000531207	10.5083	YP_2892
YP_2348	NC_005810.1	7	2.94883e-05	524	0.000309625	10.4999	purR8
YP_2680	NC_005810.1	7	2.94883e-05	524	0.000309625	10.4999	YP_2680
YP_3628	NC_005810.1	35	0.000147442	2608	0.00154103	10.4518	murC
YP_pCD13	NC_005813.1	172	0.000724571	12816	0.00757281	10.4514	ypkA
YP_0816	NC_005810.1	16	6.74019e-05	1192	0.000704337	10.4498	wcaG1
YP_2365	NC_005810.1	31	0.000130591	2309	0.00136436	10.4475	nuoB
YP_1107	NC_005810.1	5	2.10631e-05	372	0.00021981	10.4358	YP_1107
YP_1819	NC_005810.1	11	4.63388e-05	817	0.000482755	10.4179	rssA1
YP_2284	NC_005810.1	19	8.00398e-05	1411	0.000833742	10.4166	YP_2284
YP_2784	NC_005810.1	4	1.68505e-05	297	0.000175493	10.4147	YP_2784
YP_3824	NC_005810.1	11	4.63388e-05	816	0.000482164	10.4052	murA
YP_0553	NC_005810.1	7	2.94883e-05	519	0.00030667	10.3997	cpdB
YP_2107	NC_005810.1	2	8.42524e-06	148	8.74513e-05	10.3797	hipB2
YP_0380	NC_005810.1	1	4.21262e-06	74	4.37256e-05	10.3797	recX
YP_1870	NC_005810.1	1	4.21262e-06	74	4.37256e-05	10.3797	sUL1
YP_2034	NC_005810.1	8	3.3701e-05	591	0.000349214	10.3621	rnb
YP_3305	NC_005810.1	7	2.94883e-05	517	0.000305489	10.3596	YP_3305
YP_3495	NC_005810.1	6	2.52757e-05	443	0.000261763	10.3563	YP_3495
YP_3807	NC_005810.1	24	0.000101103	1769	0.00104528	10.3388	elbB
YP_1042	NC_005810.1	93	0.000391774	6852	0.00404876	10.3344	sucB
YP_3971	NC_005810.1	3	1.26379e-05	221	0.000130586	10.3329	fdhD
YP_2681	NC_005810.1	8	3.3701e-05	589	0.000348032	10.3271	purC
YP_0152	NC_005810.1	5	2.10631e-05	368	0.000217446	10.3236	hofQ
YP_1400	NC_005810.1	5	2.10631e-05	368	0.000217446	10.3236	sanA
YP_1903	NC_005810.1	7	2.94883e-05	515	0.000304307	10.3196	znuC
YP_2228	NC_005810.1	7	2.94883e-05	515	0.000304307	10.3196	yfeB
YP_0564	NC_005810.1	14	5.89767e-05	1029	0.000608023	10.3095	mpl
YP_2870	NC_005810.1	2	8.42524e-06	147	8.68604e-05	10.3095	YP_2870
YP_1889	NC_005810.1	19	8.00398e-05	1396	0.000824878	10.3059	argS
YP_1463	NC_005810.1	5	2.10631e-05	367	0.000216856	10.2955	YP_1463
YP_1658	NC_005810.1	23	9.68902e-05	1688	0.000997417	10.2943	ybtX
YP_2391	NC_005810.1	3	1.26379e-05	220	0.000129995	10.2862	ubiX
YP_3147	NC_005810.1	4	1.68505e-05	293	0.00017313	10.2745	ilvG
YP_pCD54	NC_005813.1	72	0.000303309	5271	0.00311457	10.2686	yopB
YP_1906	NC_005810.1	4	1.68505e-05	292	0.000172539	10.2394	msbB
YP_0719	NC_005810.1	3	1.26379e-05	219	0.000129404	10.2394	ksgA1
YP_1467	NC_005810.1	1	4.21262e-06	73	4.31348e-05	10.2394	dctP
YP_3753	NC_005810.1	1	4.21262e-06	73	4.31348e-05	10.2394	holD
YP_1198	NC_005810.1	9	3.79136e-05	656	0.000387622	10.2238	msbA
YP_0476	NC_005810.1	7	2.94883e-05	510	0.000301352	10.2194	alr
YP_1045	NC_005810.1	76	0.000320159	5535	0.00327056	10.2154	sdhA
YP_1217	NC_005810.1	37	0.000155867	2693	0.00159126	10.2091	ftsK
YP_3303	NC_005810.1	30	0.000126379	2181	0.00128872	10.1973	glgX
YP_0741	NC_005810.1	13	5.47641e-05	944	0.000557797	10.1855	yajC
YP_2257	NC_005810.1	15	6.31893e-05	1089	0.000643476	10.1833	fabH2
YP_0285	NC_005810.1	2	8.42524e-06	145	8.56786e-05	10.1693	folK
YP_1295	NC_005810.1	2	8.42524e-06	145	8.56786e-05	10.1693	YP_1295
YP_0024	NC_005810.1	7	2.94883e-05	507	0.00029958	10.1593	glnL
YP_3268	NC_005810.1	17	7.16145e-05	1229	0.0007262	10.1404	ubiE
YP_0811	NC_005810.1	47	0.000197993	3396	0.00200665	10.135	htpG
YP_1385	NC_005810.1	15	6.31893e-05	1083	0.000639931	10.1272	moeA
YP_0975	NC_005810.1	7	2.94883e-05	505	0.000298398	10.1192	acrA4
YP_2447	NC_005810.1	32	0.000134804	2308	0.00136377	10.1167	proX
YP_2156	NC_005810.1	5	2.10631e-05	360	0.000212719	10.0991	pdxH
YP_1111	NC_005810.1	4	1.68505e-05	288	0.000170175	10.0991	rlpA
YP_1965	NC_005810.1	16	6.74019e-05	1151	0.000680111	10.0904	topB
YP_0832	NC_005810.1	15	6.31893e-05	1079	0.000637567	10.0898	rosB
YP_0593	NC_005810.1	70	0.000294883	5034	0.00297453	10.0871	pnp
YP_1763	NC_005810.1	20	8.42524e-05	1438	0.000849695	10.0851	phoQ
YP_1945	NC_005810.1	6	2.52757e-05	431	0.000254672	10.0758	nhaB
YP_3176	NC_005810.1	37	0.000155867	2657	0.00156999	10.0726	rhlB
YP_0841	NC_005810.1	8	3.3701e-05	574	0.000339169	10.0641	hflC2
YP_0750	NC_005810.1	13	5.47641e-05	932	0.000550707	10.056	nusB
YP_0306	NC_005810.1	37	0.000155867	2652	0.00156703	10.0537	relA
YP_0643	NC_005810.1	12	5.05514e-05	860	0.000508163	10.0524	pepA
YP_1762	NC_005810.1	11	4.63388e-05	788	0.000465619	10.0481	YP_1762
YP_2270	NC_005810.1	11	4.63388e-05	788	0.000465619	10.0481	tqsA
YP_2543	NC_005810.1	5	2.10631e-05	358	0.000211538	10.043	atoC2
YP_2693	NC_005810.1	9	3.79136e-05	644	0.000380531	10.0368	dnaA1
YP_0153	NC_005810.1	13	5.47641e-05	930	0.000549525	10.0344	aroK
YP_3094	NC_005810.1	23	9.68902e-05	1645	0.000972009	10.0321	hupA
YP_1433	NC_005810.1	2	8.42524e-06	143	8.44968e-05	10.029	hisA
YP_2661	NC_005810.1	32	0.000134804	2283	0.00134899	10.0071	napA
YP_0831	NC_005810.1	6	2.52757e-05	428	0.0002529	10.0056	gsk
YP_1094	NC_005810.1	16	6.74019e-05	1138	0.000672429	9.97641	phoH1
YP_0292	NC_005810.1	20	8.42524e-05	1422	0.000840241	9.97291	mrcB
YP_1326	NC_005810.1	173	0.000728783	12292	0.00726318	9.96618	ompA1
YP_0926	NC_005810.1	8	3.3701e-05	568	0.000335624	9.95888	eco
YP_3872	NC_005810.1	2	8.42524e-06	142	8.3906e-05	9.95888	tccC2
YP_1830	NC_005810.1	1	4.21262e-06	71	4.1953e-05	9.95888	paaK
YP_2939	NC_005810.1	1	4.21262e-06	71	4.1953e-05	9.95888	YP_2939
YP_3896	NC_005810.1	52	0.000219056	3688	0.00217919	9.94809	gntR
YP_1070	NC_005810.1	4	1.68505e-05	283	0.000167221	9.92381	YP_1070
YP_2799	NC_005810.1	38	0.00016008	2688	0.0015883	9.92197	YP_2799
YP_2008	NC_005810.1	6	2.52757e-05	424	0.000250536	9.91213	trpH
YP_0535	NC_005810.1	8	3.3701e-05	565	0.000333851	9.90628	YP_0535
YP_3150	NC_005810.1	8	3.3701e-05	563	0.000332669	9.87122	ilvD
YP_2110	NC_005810.1	3	1.26379e-05	211	0.000124677	9.86537	acpD
YP_2804	NC_005810.1	23	9.68902e-05	1612	0.00095251	9.83081	frr
YP_1153	NC_005810.1	8	3.3701e-05	560	0.000330897	9.81862	yapC
YP_3657	NC_005810.1	4	1.68505e-05	280	0.000165448	9.81862	tbpA
YP_0949	NC_005810.1	1	4.21262e-06	70	4.13621e-05	9.81862	livK1
YP_1162	NC_005810.1	3	1.26379e-05	210	0.000124086	9.81862	aRA11
YP_3623	NC_005810.1	33	0.000139016	2307	0.00136318	9.80586	lpxC
YP_3073	NC_005810.1	55	0.000231694	3842	0.00227019	9.79821	lamB
YP_2155	NC_005810.1	13	5.47641e-05	908	0.000536525	9.79704	tyrS
YP_pPCP07	NC_005816.1	10	4.21262e-05	697	0.000411848	9.77654	YP_pPCP07
YP_1455	NC_005810.1	4	1.68505e-05	278	0.000164267	9.74848	dgoA1
YP_2797	NC_005810.1	14	5.89767e-05	971	0.000573751	9.72844	hlpA
YP_3134	NC_005810.1	9	3.79136e-05	624	0.000368713	9.7251	sthA
YP_0165	NC_005810.1	6	2.52757e-05	416	0.000245809	9.7251	proP2
YP_1917	NC_005810.1	28	0.000117953	1941	0.00114691	9.72343	fadD
YP_2565	NC_005810.1	7	2.94883e-05	485	0.00028658	9.71843	YP_2565
YP_3264	NC_005810.1	21	8.8465e-05	1451	0.000857377	9.69171	YP_3264
YP_3355	NC_005810.1	11	4.63388e-05	760	0.000449074	9.6911	dctA
YP_3929	NC_005810.1	5	2.10631e-05	345	0.000203856	9.67835	mviM6
YP_pMT114	NC_005815.1	2	8.42524e-06	138	8.15424e-05	9.67835	YP_pMT114
YP_1146	NC_005810.1	1	4.21262e-06	69	4.07712e-05	9.67835	YP_1146
YP_2921	NC_005810.1	1	4.21262e-06	69	4.07712e-05	9.67835	YP_2921
YP_1920	NC_005810.1	32	0.000134804	2205	0.00130291	9.6652	minD
YP_0740	NC_005810.1	9	3.79136e-05	620	0.00036635	9.66276	tgt
YP_2448	NC_005810.1	42	0.00017693	2893	0.00170944	9.66165	proW3
YP_1055	NC_005810.1	6	2.52757e-05	413	0.000244036	9.65497	smpB
YP_3809	NC_005810.1	34	0.000143229	2338	0.00138149	9.64535	arcB
YP_1901	NC_005810.1	12	5.05514e-05	825	0.000487482	9.64328	ruvB
YP_0159	NC_005810.1	16	6.74019e-05	1100	0.000649976	9.64328	trpS
YP_1924	NC_005810.1	12	5.05514e-05	824	0.000486891	9.63159	mltB1
YP_1101	NC_005810.1	6	2.52757e-05	412	0.000243445	9.63159	gltL
YP_3080	NC_005810.1	34	0.000143229	2333	0.00137854	9.62472	pgi
YP_1417	NC_005810.1	7	2.94883e-05	480	0.000283626	9.61824	ysuF
YP_pMT080	NC_005815.1	4	1.68505e-05	274	0.000161903	9.60822	YP_pMT080
YP_pCD36	NC_005813.1	11	4.63388e-05	751	0.000443756	9.57634	yscU
YP_2657	NC_005810.1	26	0.000109528	1771	0.00104646	9.55427	sfcA2
YP_0121	NC_005810.1	7	2.94883e-05	476	0.000281262	9.53808	YP_0121
YP_2600	NC_005810.1	7	2.94883e-05	476	0.000281262	9.53808	avtA1
YP_2861	NC_005810.1	6	2.52757e-05	408	0.000241082	9.53808	lysA
YP_2246	NC_005810.1	3	1.26379e-05	204	0.000120541	9.53808	ptsG
YP_0349	NC_005810.1	1	4.21262e-06	68	4.01803e-05	9.53808	wbbJ
YP_0830	NC_005810.1	1	4.21262e-06	68	4.01803e-05	9.53808	wzz
YP_1053	NC_005810.1	1	4.21262e-06	68	4.01803e-05	9.53808	YP_1053
YP_3518	NC_005810.1	22	9.26776e-05	1495	0.000883376	9.53171	epd
YP_1676	NC_005810.1	21	8.8465e-05	1427	0.000843196	9.5314	lysR9
YP_1038	NC_005810.1	13	5.47641e-05	882	0.000521162	9.5165	cydB
YP_0562	NC_005810.1	12	5.05514e-05	814	0.000480982	9.51471	ppa
YP_3562	NC_005810.1	3	1.26379e-05	203	0.00011995	9.49133	YP_3562
YP_3238	NC_005810.1	17	7.16145e-05	1150	0.00067952	9.48858	rpoH
YP_1908	NC_005810.1	5	2.10631e-05	338	0.00019972	9.48198	rpiR4
YP_2260	NC_005810.1	35	0.000147442	2363	0.00139627	9.46995	YP_2260
YP_1194	NC_005810.1	5	2.10631e-05	337	0.000199129	9.45392	YP_1194
YP_3723	NC_005810.1	9	3.79136e-05	606	0.000358078	9.44457	thrA
YP_3613	NC_005810.1	13	5.47641e-05	873	0.000515844	9.4194	iciA
YP_3223	NC_005810.1	7	2.94883e-05	470	0.000277717	9.41786	glpB
YP_0046	NC_005810.1	3	1.26379e-05	201	0.000118768	9.39782	pyrE
YP_2424	NC_005810.1	3	1.26379e-05	201	0.000118768	9.39782	ccmG
YP_0837	NC_005810.1	4	1.68505e-05	268	0.000158358	9.39782	YP_0837
YP_3014	NC_005810.1	2	8.42524e-06	134	7.91789e-05	9.39782	fepB
YP_4002	NC_005810.1	37	0.000155867	2476	0.00146304	9.38644	gyrB
YP_3830	NC_005810.1	21	8.8465e-05	1405	0.000830196	9.38446	YP_3830
YP_2608	NC_005810.1	15	6.31893e-05	1003	0.00059266	9.37912	nupC1
YP_3244	NC_005810.1	4	1.68505e-05	267	0.000157767	9.36275	livG
YP_2055	NC_005810.1	9	3.79136e-05	600	0.000354532	9.35106	mviM4
YP_1988	NC_005810.1	3	1.26379e-05	200	0.000118177	9.35106	ail1
YP_pMT053	NC_005815.1	3	1.26379e-05	200	0.000118177	9.35106	YP_pMT053
YP_0917	NC_005810.1	7	2.94883e-05	466	0.000275353	9.3377	proP10
YP_2623	NC_005810.1	4	1.68505e-05	266	0.000157176	9.32768	cpxR2
YP_1611	NC_005810.1	2	8.42524e-06	133	7.8588e-05	9.32768	holE
YP_2214	NC_005810.1	15	6.31893e-05	997	0.000589114	9.32301	ihfA
YP_1232	NC_005810.1	13	5.47641e-05	864	0.000510526	9.32229	virK
YP_1621	NC_005810.1	3	1.26379e-05	199	0.000117587	9.30431	mutT2
YP_3502	NC_005810.1	3	1.26379e-05	199	0.000117587	9.30431	YP_3502
YP_1451	NC_005810.1	4	1.68505e-05	265	0.000156585	9.29262	proP14
YP_3736	NC_005810.1	37	0.000155867	2451	0.00144826	9.29167	uup4
YP_2754	NC_005810.1	5	2.10631e-05	331	0.000195584	9.2856	YP_2754
YP_1430	NC_005810.1	31	0.000130591	2052	0.0012125	9.2847	gnd
YP_1041	NC_005810.1	105	0.000442325	6949	0.00410607	9.28293	sucC
YP_3722	NC_005810.1	10	4.21262e-05	660	0.000389985	9.25755	thrB
YP_0509	NC_005810.1	4	1.68505e-05	264	0.000155994	9.25755	kamA
YP_1770	NC_005810.1	4	1.68505e-05	264	0.000155994	9.25755	rsuA2
YP_3349	NC_005810.1	3	1.26379e-05	198	0.000116996	9.25755	cdh
YP_2911	NC_005810.1	2	8.42524e-06	132	7.79971e-05	9.25755	YP_2911
YP_2032	NC_005810.1	1	4.21262e-06	66	3.89985e-05	9.25755	YP_2032
YP_0729	NC_005810.1	5	2.10631e-05	328	0.000193811	9.20145	pstS1
YP_0690	NC_005810.1	6	2.52757e-05	393	0.000232219	9.18742	YP_0690
YP_0246	NC_005810.1	2	8.42524e-06	131	7.74062e-05	9.18742	paaY
YP_1682	NC_005810.1	14	5.89767e-05	916	0.000541252	9.1774	glsA1
YP_1221	NC_005810.1	5	2.10631e-05	327	0.00019322	9.17339	cydC
YP_3883	NC_005810.1	6	2.52757e-05	391	0.000231037	9.14066	qor3
YP_3521	NC_005810.1	13	5.47641e-05	846	0.00049989	9.12808	mscS2
YP_2322	NC_005810.1	4	1.68505e-05	260	0.000153631	9.11729	rhaT11
YP_2240	NC_005810.1	3	1.26379e-05	195	0.000115223	9.11729	cotS
YP_3099	NC_005810.1	3	1.26379e-05	195	0.000115223	9.11729	nudC
YP_3716	NC_005810.1	2	8.42524e-06	130	7.68153e-05	9.11729	mogA
YP_1387	NC_005810.1	1	4.21262e-06	65	3.84077e-05	9.11729	phnL3
YP_1404	NC_005810.1	1	4.21262e-06	65	3.84077e-05	9.11729	YP_1404
YP_1987	NC_005810.1	1	4.21262e-06	65	3.84077e-05	9.11729	YP_1987
YP_2596	NC_005810.1	1	4.21262e-06	65	3.84077e-05	9.11729	nrfG3
YP_0383	NC_005810.1	8	3.3701e-05	519	0.00030667	9.09975	YP_0383
YP_1197	NC_005810.1	12	5.05514e-05	778	0.00045971	9.09391	lpxK
YP_3078	NC_005810.1	12	5.05514e-05	777	0.000459119	9.08222	malG
YP_2501	NC_005810.1	8	3.3701e-05	518	0.000306079	9.08222	YP_2501
YP_1597	NC_005810.1	3	1.26379e-05	194	0.000114632	9.07053	flgN1
YP_0137	NC_005810.1	15	6.31893e-05	968	0.000571979	9.05183	ompR
YP_3761	NC_005810.1	4	1.68505e-05	258	0.000152449	9.04715	acrA10
YP_1867	NC_005810.1	2	8.42524e-06	129	7.62244e-05	9.04715	YP_1867
YP_0758	NC_005810.1	7	2.94883e-05	450	0.000265899	9.0171	thiI
YP_3839	NC_005810.1	8	3.3701e-05	513	0.000303125	8.99455	ptsN2
YP_2548	NC_005810.1	20	8.42524e-05	1282	0.000757517	8.99105	glyA
YP_1397	NC_005810.1	27	0.000113741	1728	0.00102105	8.97702	mglB
YP_1267	NC_005810.1	13	5.47641e-05	832	0.000491618	8.97702	pgpB2
YP_3881	NC_005810.1	11	4.63388e-05	704	0.000415984	8.97702	mreB
YP_1784	NC_005810.1	3	1.26379e-05	192	0.00011345	8.97702	qor2
YP_1838	NC_005810.1	2	8.42524e-06	128	7.56335e-05	8.97702	rpiB2
YP_1113	NC_005810.1	1	4.21262e-06	64	3.78168e-05	8.97702	YP_1113
YP_1733	NC_005810.1	1	4.21262e-06	64	3.78168e-05	8.97702	ecpD1
YP_2714	NC_005810.1	1	4.21262e-06	64	3.78168e-05	8.97702	acrA8
YP_3815	NC_005810.1	24	0.000101103	1534	0.000906421	8.96533	sspA
YP_0659	NC_005810.1	10	4.21262e-05	639	0.000377577	8.96299	YP_0659
YP_0534	NC_005810.1	9	3.79136e-05	575	0.00033976	8.96143	purA
YP_1689	NC_005810.1	6	2.52757e-05	383	0.00022631	8.95364	YP_1689
YP_4037	NC_005810.1	23	9.68902e-05	1468	0.000867422	8.95263	gidA
YP_3848	NC_005810.1	29	0.000122166	1850	0.00109314	8.948	treC
YP_1460	NC_005810.1	3	1.26379e-05	191	0.000112859	8.93026	proP15
YP_0499	NC_005810.1	8	3.3701e-05	509	0.000300761	8.92442	dipZ
YP_3097	NC_005810.1	12	5.05514e-05	763	0.000450847	8.91858	hemE
YP_0697	NC_005810.1	18	7.58271e-05	1144	0.000675975	8.91468	nqrE1
YP_1321	NC_005810.1	32	0.000134804	2032	0.00120068	8.90689	bcr
YP_2414	NC_005810.1	4	1.68505e-05	254	0.000150085	8.90689	YP_2414
YP_0813	NC_005810.1	15	6.31893e-05	952	0.000562524	8.90221	hemH
YP_3898	NC_005810.1	16	6.74019e-05	1012	0.000597978	8.87182	YP_3898
YP_0525	NC_005810.1	8	3.3701e-05	506	0.000298989	8.87182	YP_0525
YP_0083	NC_005810.1	4	1.68505e-05	253	0.000149494	8.87182	citT1
YP_3603	NC_005810.1	4	1.68505e-05	253	0.000149494	8.87182	gcsH
YP_0570	NC_005810.1	17	7.16145e-05	1074	0.000634613	8.86151	ispB
YP_2619	NC_005810.1	23	9.68902e-05	1453	0.000858559	8.86115	ptsI
YP_1869	NC_005810.1	6	2.52757e-05	379	0.000223946	8.86013	kdsA
YP_3747	NC_005810.1	7	2.94883e-05	442	0.000261172	8.85679	tatD4
YP_0394	NC_005810.1	13	5.47641e-05	820	0.000484527	8.84754	rplS
YP_3272	NC_005810.1	12	5.05514e-05	756	0.000446711	8.83675	tatB
YP_2964	NC_005810.1	4	1.68505e-05	252	0.000148904	8.83675	uppP
YP_2510	NC_005810.1	1	4.21262e-06	63	3.72259e-05	8.83675	yplA
YP_3693	NC_005810.1	1	4.21262e-06	63	3.72259e-05	8.83675	folA
YP_0089	NC_005810.1	13	5.47641e-05	818	0.000483346	8.82596	tpiA
YP_0557	NC_005810.1	5	2.10631e-05	314	0.000185539	8.8087	YP_0557
YP_1216	NC_005810.1	9	3.79136e-05	564	0.00033326	8.79	lolA
YP_1863	NC_005810.1	6	2.52757e-05	376	0.000222174	8.79	lolB
YP_3966	NC_005810.1	9	3.79136e-05	563	0.000332669	8.77441	selA
YP_1093	NC_005810.1	40	0.000168505	2502	0.0014784	8.77363	miaB
YP_2203	NC_005810.1	17	7.16145e-05	1063	0.000628113	8.77075	rhaT8
YP_3422	NC_005810.1	6	2.52757e-05	375	0.000221583	8.76662	cirA4
YP_2503	NC_005810.1	2	8.42524e-06	125	7.38609e-05	8.76662	dUR1
YP_1178	NC_005810.1	25	0.000105315	1562	0.000922965	8.76382	pyrD
YP_0309	NC_005810.1	42	0.00017693	2618	0.00154694	8.74324	pyrG
YP_0063	NC_005810.1	9	3.79136e-05	558	0.000329715	8.69649	nlpD1
YP_pCD34	NC_005813.1	8	3.3701e-05	496	0.00029308	8.69649	virF
YP_0800	NC_005810.1	4	1.68505e-05	248	0.00014654	8.69649	acrR2
YP_0999	NC_005810.1	4	1.68505e-05	248	0.00014654	8.69649	moaC
YP_2816	NC_005810.1	4	1.68505e-05	248	0.00014654	8.69649	syd
YP_3826	NC_005810.1	4	1.68505e-05	248	0.00014654	8.69649	YP_3826
YP_1256	NC_005810.1	2	8.42524e-06	124	7.327e-05	8.69649	artJ
YP_pCD74	NC_005813.1	49	0.000206418	3033	0.00179216	8.68218	sopA
YP_2115	NC_005810.1	29	0.000122166	1793	0.00105946	8.6723	ldhA1
YP_1090	NC_005810.1	11	4.63388e-05	679	0.000401212	8.65823	asnB
YP_2810	NC_005810.1	15	6.31893e-05	925	0.00054657	8.64973	dapD
YP_0598	NC_005810.1	3	1.26379e-05	185	0.000109314	8.64973	hipB1
YP_3077	NC_005810.1	28	0.000117953	1726	0.00101987	8.64639	malF
YP_0049	NC_005810.1	9	3.79136e-05	554	0.000327351	8.63415	dfp
YP_1271	NC_005810.1	10	4.21262e-05	615	0.000363395	8.62635	sdaC2
YP_3284	NC_005810.1	8	3.3701e-05	492	0.000290716	8.62635	YP_3284
YP_0261	NC_005810.1	6	2.52757e-05	369	0.000218037	8.62635	ampD1
YP_0237	NC_005810.1	13	5.47641e-05	799	0.000472119	8.62096	trkA
YP_1192	NC_005810.1	5	2.10631e-05	307	0.000181402	8.61233	YP_1192
YP_0774	NC_005810.1	33	0.000139016	2025	0.00119655	8.60723	clpP
YP_3811	NC_005810.1	30	0.000126379	1840	0.00108723	8.60298	gltB
YP_2229	NC_005810.1	3	1.26379e-05	184	0.000108723	8.60298	yfeC
YP_2171	NC_005810.1	11	4.63388e-05	674	0.000398258	8.59448	spr2
YP_1701	NC_005810.1	5	2.10631e-05	306	0.000180811	8.58428	YP_1701
YP_2823	NC_005810.1	8	3.3701e-05	489	0.000288944	8.57376	csdB2
YP_1679	NC_005810.1	23	9.68902e-05	1404	0.000829605	8.56232	ansP2
YP_0939	NC_005810.1	5	2.10631e-05	305	0.000180221	8.55622	proV1
YP_0864	NC_005810.1	1	4.21262e-06	61	3.60441e-05	8.55622	pgsA1
YP_0985	NC_005810.1	1	4.21262e-06	61	3.60441e-05	8.55622	zraP
YP_2329	NC_005810.1	1	4.21262e-06	61	3.60441e-05	8.55622	glnQ
YP_1970	NC_005810.1	12	5.05514e-05	732	0.000432529	8.55622	purU
YP_2952	NC_005810.1	10	4.21262e-05	609	0.00035985	8.5422	YP_2952
YP_pCD30	NC_005813.1	63	0.000265395	3833	0.00226487	8.53396	yscD
YP_2881	NC_005810.1	40	0.000168505	2433	0.00143763	8.53168	recC
YP_0752	NC_005810.1	12	5.05514e-05	729	0.000430757	8.52116	pgpA
YP_0248	NC_005810.1	7	2.94883e-05	425	0.000251127	8.51615	tra5B
YP_0508	NC_005810.1	3	1.26379e-05	182	0.000107541	8.50947	YP_0508
YP_1726	NC_005810.1	8	3.3701e-05	485	0.00028658	8.50362	pqiB2
YP_1978	NC_005810.1	5	2.10631e-05	303	0.000179039	8.50012	42430
YP_2822	NC_005810.1	5	2.10631e-05	303	0.000179039	8.50012	gcvA
YP_3120	NC_005810.1	7	2.94883e-05	424	0.000250536	8.49611	YP_3120
YP_1196	NC_005810.1	7	2.94883e-05	423	0.000249945	8.47607	YP_1196
YP_2064	NC_005810.1	5	2.10631e-05	302	0.000178448	8.47206	mlc
YP_0270	NC_005810.1	176	0.000741421	10628	0.00627995	8.47015	acnB
YP_2173	NC_005810.1	4	1.68505e-05	241	0.000142404	8.45102	purR5
YP_1320	NC_005810.1	5	2.10631e-05	301	0.000177857	8.44401	YP_1320
YP_1727	NC_005810.1	6	2.52757e-05	361	0.00021331	8.43933	pqiA2
YP_1109	NC_005810.1	3	1.26379e-05	180	0.00010636	8.41596	pbpA
YP_2251	NC_005810.1	3	1.26379e-05	180	0.00010636	8.41596	pabC
YP_2534	NC_005810.1	3	1.26379e-05	180	0.00010636	8.41596	YP_2534
YP_1518	NC_005810.1	1	4.21262e-06	60	3.54532e-05	8.41596	YP_1518
YP_3117	NC_005810.1	51	0.000214844	3058	0.00180693	8.41046	tuf
YP_3687	NC_005810.1	10	4.21262e-05	599	0.000353941	8.40193	ksgA
YP_0304	NC_005810.1	7	2.94883e-05	419	0.000247582	8.39592	barA
YP_3369	NC_005810.1	6	2.52757e-05	359	0.000212128	8.39258	uhpC
YP_3972	NC_005810.1	40	0.000168505	2392	0.0014134	8.3879	sodA
YP_1292	NC_005810.1	16	6.74019e-05	956	0.000564888	8.38089	fruA
YP_1858	NC_005810.1	24	0.000101103	1433	0.000846741	8.37505	ychF
YP_0815	NC_005810.1	16	6.74019e-05	954	0.000563706	8.36336	ddhA
YP_1210	NC_005810.1	36	0.000151654	2146	0.00126804	8.36141	pflB
YP_0590	NC_005810.1	27	0.000113741	1609	0.000950737	8.35881	rpsO
YP_0347	NC_005810.1	19	8.00398e-05	1132	0.000668884	8.3569	cirA2
YP_2432	NC_005810.1	2	8.42524e-06	119	7.03156e-05	8.34582	lemA
YP_3912	NC_005810.1	2	8.42524e-06	119	7.03156e-05	8.34582	araH17
YP_pCD51	NC_005813.1	12	5.05514e-05	714	0.000421893	8.34582	lcrG
YP_1284	NC_005810.1	17	7.16145e-05	1010	0.000596796	8.33345	lysR6
YP_3627	NC_005810.1	16	6.74019e-05	949	0.000560752	8.31952	ddl
YP_3585	NC_005810.1	14	5.89767e-05	830	0.000490436	8.31577	prfB
YP_2713	NC_005810.1	15	6.31893e-05	889	0.000525299	8.31309	YP_2713
YP_2483	NC_005810.1	9	3.79136e-05	533	0.000314943	8.30686	celD
YP_3606	NC_005810.1	8	3.3701e-05	473	0.00027949	8.29322	ubiH
YP_2868	NC_005810.1	14	5.89767e-05	827	0.000488664	8.28571	tas
YP_pMT112	NC_005815.1	19	8.00398e-05	1122	0.000662975	8.28307	parB
YP_3732	NC_005810.1	14	5.89767e-05	826	0.000488073	8.27569	mgtA
YP_pCD39	NC_005813.1	9	3.79136e-05	531	0.000313761	8.27569	yscR
YP_1475	NC_005810.1	8	3.3701e-05	472	0.000278899	8.27569	mdlB4
YP_2998	NC_005810.1	5	2.10631e-05	295	0.000174312	8.27569	exbD
YP_2274	NC_005810.1	2	8.42524e-06	118	6.97247e-05	8.27569	rhaT10
YP_0657	NC_005810.1	1	4.21262e-06	59	3.48623e-05	8.27569	YP_0657
YP_3341	NC_005810.1	1	4.21262e-06	59	3.48623e-05	8.27569	YP_3341
YP_2221	NC_005810.1	59	0.000248545	3477	0.00205451	8.26618	thrS
YP_2041	NC_005810.1	32	0.000134804	1884	0.00111323	8.25816	araC4
YP_2102	NC_005810.1	19	8.00398e-05	1118	0.000660612	8.25354	YP_2102
YP_0775	NC_005810.1	43	0.000181143	2528	0.00149376	8.24633	clpX
YP_3803	NC_005810.1	4	1.68505e-05	235	0.000138858	8.24062	YP_3803
YP_0161	NC_005810.1	5	2.10631e-05	293	0.00017313	8.21958	nirC
YP_2268	NC_005810.1	7	2.94883e-05	410	0.000242264	8.21558	solA
YP_3680	NC_005810.1	65	0.00027382	3806	0.00224892	8.21311	YP_3680
YP_3821	NC_005810.1	25	0.000105315	1461	0.000863286	8.19714	degQ
YP_3218	NC_005810.1	14	5.89767e-05	818	0.000483346	8.19554	pldB2
YP_1097	NC_005810.1	12	5.05514e-05	701	0.000414212	8.19387	lnt
YP_3629	NC_005810.1	6	2.52757e-05	350	0.00020681	8.18218	murG
YP_3788	NC_005810.1	3	1.26379e-05	175	0.000103405	8.18218	YP_3788
YP_1239	NC_005810.1	10	4.21262e-05	583	0.000344487	8.1775	ltaA
YP_0315	NC_005810.1	24	0.000101103	1397	0.000825469	8.16465	cysI
YP_3937	NC_005810.1	5	2.10631e-05	291	0.000171948	8.16348	hipB6
YP_3236	NC_005810.1	6	2.52757e-05	349	0.00020622	8.1588	ftsE
YP_0996	NC_005810.1	36	0.000151654	2093	0.00123673	8.15491	YP_0996
YP_s1	NC_005810.1	163	0.000686657	9472	0.00559688	8.15091	spf
YP_1649	NC_005810.1	68	0.000286458	3947	0.00233223	8.14161	fyuA
YP_3096	NC_005810.1	4	1.68505e-05	232	0.000137086	8.13542	nfi
YP_0132	NC_005810.1	2	8.42524e-06	116	6.85429e-05	8.13542	YP_0132
YP_2304	NC_005810.1	2	8.42524e-06	116	6.85429e-05	8.13542	YP_2304
YP_1454	NC_005810.1	1	4.21262e-06	58	3.42714e-05	8.13542	mhpD2
YP_1516	NC_005810.1	1	4.21262e-06	58	3.42714e-05	8.13542	YP_1516
YP_2634	NC_005810.1	1	4.21262e-06	58	3.42714e-05	8.13542	YP_2634
YP_1738	NC_005810.1	7	2.94883e-05	405	0.000239309	8.11539	ogl
YP_2088	NC_005810.1	14	5.89767e-05	809	0.000478028	8.10537	pntA
YP_1892	NC_005810.1	4	1.68505e-05	231	0.000136495	8.10036	smtA5
YP_3258	NC_005810.1	3	1.26379e-05	173	0.000102223	8.08867	YP_3258
YP_3203	NC_005810.1	8	3.3701e-05	461	0.000272399	8.08282	YP_3203
YP_0936	NC_005810.1	36	0.000151654	2074	0.0012255	8.08088	adiA
YP_2423	NC_005810.1	5	2.10631e-05	288	0.000170175	8.07932	ccmH
YP_0296	NC_005810.1	13	5.47641e-05	747	0.000441393	8.0599	hemL
YP_5000	NC_005810.1	10	4.21262e-05	574	0.000339169	8.05126	YP_5000
YP_2913	NC_005810.1	8	3.3701e-05	459	0.000271217	8.04776	YP_2913
YP_2097	NC_005810.1	3	1.26379e-05	172	0.000101633	8.04191	YP_2097
YP_3711	NC_005810.1	25	0.000105315	1433	0.000846741	8.04004	dnaJ2
YP_0040	NC_005810.1	8	3.3701e-05	458	0.000270626	8.03022	rpoZ
YP_2243	NC_005810.1	4	1.68505e-05	229	0.000135313	8.03022	hit
YP_1625	NC_005810.1	7	2.94883e-05	400	0.000236355	8.0152	hpaX
YP_1542	NC_005810.1	84	0.00035386	4795	0.0028333	8.00685	putA
YP_2771	NC_005810.1	12	5.05514e-05	685	0.000404758	8.00685	mltD
YP_0712	NC_005810.1	23	9.68902e-05	1312	0.000775244	8.00126	proA
YP_0502	NC_005810.1	68	0.000286458	3877	0.00229087	7.99722	aspA
YP_3145	NC_005810.1	9	3.79136e-05	513	0.000303125	7.99516	YP_3145
YP_3499	NC_005810.1	6	2.52757e-05	342	0.000202083	7.99516	YP_3499
YP_1269	NC_005810.1	3	1.26379e-05	171	0.000101042	7.99516	deoC1
YP_0363	NC_005810.1	2	8.42524e-06	114	6.73611e-05	7.99516	dmsC1
YP_0844	NC_005810.1	1	4.21262e-06	57	3.36806e-05	7.99516	tesA
YP_3505	NC_005810.1	1	4.21262e-06	57	3.36806e-05	7.99516	YP_3505
YP_2691	NC_005810.1	14	5.89767e-05	797	0.000470937	7.98514	htpX2
YP_3916	NC_005810.1	10	4.21262e-05	569	0.000336215	7.98113	YP_3916
YP_3632	NC_005810.1	9	3.79136e-05	512	0.000302534	7.97957	mraY
YP_1694	NC_005810.1	15	6.31893e-05	852	0.000503436	7.96711	pepP1
YP_0130	NC_005810.1	4	1.68505e-05	227	0.000134131	7.96009	bioH
YP_2640	NC_005810.1	7	2.94883e-05	397	0.000234582	7.95508	nanT
YP_2209	NC_005810.1	66	0.000278033	3743	0.00221169	7.95478	wecE
YP_3188	NC_005810.1	12	5.05514e-05	680	0.000401803	7.9484	wecF1
YP_1651	NC_005810.1	36	0.000151654	2035	0.00120246	7.92892	ybtT
YP_3557	NC_005810.1	4	1.68505e-05	226	0.00013354	7.92503	rbsB11
YP_1730	NC_005810.1	15	6.31893e-05	845	0.0004993	7.90165	prc
YP_0655	NC_005810.1	6	2.52757e-05	338	0.00019972	7.90165	YP_0655
YP_1688	NC_005810.1	6	2.52757e-05	338	0.00019972	7.90165	YP_1688
YP_t25	NC_005810.1	37	0.000155867	2083	0.00123082	7.89659	YP_t25
YP_1317	NC_005810.1	7	2.94883e-05	394	0.000232809	7.89497	dppB2
YP_3504	NC_005810.1	19	8.00398e-05	1067	0.000630476	7.87704	YP_3504
YP_3910	NC_005810.1	8	3.3701e-05	448	0.000264717	7.85489	araB2
YP_2679	NC_005810.1	2	8.42524e-06	112	6.61793e-05	7.85489	YP_2679
YP_2957	NC_005810.1	2	8.42524e-06	112	6.61793e-05	7.85489	YP_2957
YP_2340	NC_005810.1	1	4.21262e-06	56	3.30897e-05	7.85489	YP_2340
YP_3030	NC_005810.1	1	4.21262e-06	56	3.30897e-05	7.85489	nlpD4
YP_3649	NC_005810.1	5	2.10631e-05	280	0.000165448	7.85489	leuA
YP_2220	NC_005810.1	72	0.000303309	4020	0.00237537	7.83151	infC
YP_2210	NC_005810.1	3	1.26379e-05	167	9.86781e-05	7.80814	btuD
YP_3730	NC_005810.1	3	1.26379e-05	167	9.86781e-05	7.80814	trpR
YP_0927	NC_005810.1	13	5.47641e-05	723	0.000427211	7.80094	cinA2
YP_1896	NC_005810.1	31	0.000130591	1724	0.00101869	7.8006	aspS
YP_2418	NC_005810.1	23	9.68902e-05	1275	0.000753381	7.77561	fadI
YP_0206	NC_005810.1	24	0.000101103	1329	0.000785289	7.76723	rpsJ
YP_3184	NC_005810.1	8	3.3701e-05	443	0.000261763	7.76723	rffH
YP_pCD44	NC_005813.1	87	0.000366498	4810	0.00284217	7.75493	yopN
YP_4025	NC_005810.1	31	0.000130591	1713	0.00101219	7.75082	glmS
YP_3189	NC_005810.1	21	8.8465e-05	1158	0.000684247	7.73466	wecF2
YP_pCRY10	NC_005814.1	7	2.94883e-05	386	0.000228082	7.73466	virB5
YP_2132	NC_005810.1	4	1.68505e-05	220	0.000129995	7.71463	YP_2132
YP_2452	NC_005810.1	3	1.26379e-05	165	9.74964e-05	7.71463	nrdI
YP_2825	NC_005810.1	3	1.26379e-05	165	9.74964e-05	7.71463	YP_2825
YP_0929	NC_005810.1	2	8.42524e-06	110	6.49976e-05	7.71463	tyrP
YP_1825	NC_005810.1	2	8.42524e-06	110	6.49976e-05	7.71463	YP_1825
YP_3362	NC_005810.1	2	8.42524e-06	110	6.49976e-05	7.71463	dppD
YP_1514	NC_005810.1	1	4.21262e-06	55	3.24988e-05	7.71463	YP_1514
YP_3511	NC_005810.1	1	4.21262e-06	55	3.24988e-05	7.71463	sprT
YP_0287	NC_005810.1	10	4.21262e-05	550	0.000324988	7.71463	glnS1
YP_3228	NC_005810.1	50	0.000210631	2748	0.00162376	7.70902	zntA
YP_1909	NC_005810.1	31	0.000130591	1702	0.00100569	7.70105	zwf
YP_3932	NC_005810.1	6	2.52757e-05	329	0.000194402	7.69125	YP_3932
YP_pMT071	NC_005815.1	17	7.16145e-05	932	0.000550707	7.68987	YP_pMT071
YP_0855	NC_005810.1	5	2.10631e-05	274	0.000161903	7.68657	folD
YP_1862	NC_005810.1	8	3.3701e-05	438	0.000258809	7.67956	ipk
YP_1952	NC_005810.1	4	1.68505e-05	219	0.000129404	7.67956	rhaT7
YP_2826	NC_005810.1	4	1.68505e-05	219	0.000129404	7.67956	mltA
YP_2805	NC_005810.1	15	6.31893e-05	821	0.000485118	7.67722	pyrH
YP_3083	NC_005810.1	26	0.000109528	1423	0.000840832	7.67686	hylA
YP_0984	NC_005810.1	13	5.47641e-05	711	0.000420121	7.67147	baeS2
YP_0958	NC_005810.1	9	3.79136e-05	492	0.000290716	7.66787	YP_0958
YP_2828	NC_005810.1	9	3.79136e-05	492	0.000290716	7.66787	argA
YP_3997	NC_005810.1	5	2.10631e-05	273	0.000161312	7.65852	tdcB
YP_2250	NC_005810.1	7	2.94883e-05	382	0.000225719	7.65451	YP_2250
YP_0299	NC_005810.1	4	1.68505e-05	218	0.000128813	7.64449	YP_0299
YP_3321	NC_005810.1	2	8.42524e-06	109	6.44067e-05	7.64449	ompR4
YP_1910	NC_005810.1	6	2.52757e-05	327	0.00019322	7.64449	eda
YP_pCD90	NC_005813.1	9	3.79136e-05	490	0.000289535	7.6367	YP_pCD90
YP_2111	NC_005810.1	5	2.10631e-05	272	0.000160721	7.63047	deoR2
YP_3843	NC_005810.1	7	2.94883e-05	380	0.000224537	7.61444	pyrI
YP_3764	NC_005810.1	11	4.63388e-05	597	0.00035276	7.61261	rfaL
YP_0639	NC_005810.1	15	6.31893e-05	814	0.000480982	7.61176	YP_0639
YP_1243	NC_005810.1	5	2.10631e-05	271	0.00016013	7.60241	pheA2
YP_2067	NC_005810.1	12	5.05514e-05	650	0.000384077	7.59774	galR1
YP_2206	NC_005810.1	34	0.000143229	1839	0.00108664	7.58674	cDA12
YP_1324	NC_005810.1	21	8.8465e-05	1135	0.000670657	7.58104	rplY
YP_3906	NC_005810.1	7	2.94883e-05	378	0.000223355	7.57436	smc3
YP_3531	NC_005810.1	3	1.26379e-05	162	9.57237e-05	7.57436	YP_3531
YP_2227	NC_005810.1	4	1.68505e-05	216	0.000127632	7.57436	yfeA
YP_1680	NC_005810.1	2	8.42524e-06	108	6.38158e-05	7.57436	glpR4
YP_1060	NC_005810.1	1	4.21262e-06	54	3.19079e-05	7.57436	YP_1060
YP_1664	NC_005810.1	1	4.21262e-06	54	3.19079e-05	7.57436	fimC3
YP_2080	NC_005810.1	1	4.21262e-06	54	3.19079e-05	7.57436	ilvN
YP_2923	NC_005810.1	1	4.21262e-06	54	3.19079e-05	7.57436	fhaB3
YP_3033	NC_005810.1	1	4.21262e-06	54	3.19079e-05	7.57436	flgA
YP_1220	NC_005810.1	11	4.63388e-05	592	0.000349805	7.54886	cydD
YP_1110	NC_005810.1	4	1.68505e-05	215	0.000127041	7.53929	ftsW1
YP_0242	NC_005810.1	7	2.94883e-05	376	0.000222174	7.53428	smg
YP_3279	NC_005810.1	20	8.42524e-05	1073	0.000634022	7.52527	ubiD
YP_2966	NC_005810.1	10	4.21262e-05	536	0.000316715	7.51825	YP_2966
YP_2793	NC_005810.1	14	5.89767e-05	750	0.000443165	7.51425	lpxB
YP_0361	NC_005810.1	21	8.8465e-05	1124	0.000664157	7.50757	dmsA1
YP_pMT108	NC_005815.1	2	8.42524e-06	107	6.32249e-05	7.50423	YP_pMT108
YP_3237	NC_005810.1	11	4.63388e-05	588	0.000347442	7.49785	ftsX
YP_3754	NC_005810.1	8	3.3701e-05	427	0.000252309	7.48669	rsmC
YP_3607	NC_005810.1	11	4.63388e-05	587	0.000346851	7.4851	pepP2
YP_3165	NC_005810.1	6	2.52757e-05	320	0.000189084	7.48085	fimC7
YP_4009	NC_005810.1	15	6.31893e-05	799	0.000472119	7.4715	yidC
YP_0034	NC_005810.1	9	3.79136e-05	479	0.000283035	7.46526	YP_0034
YP_3329	NC_005810.1	10	4.21262e-05	531	0.000313761	7.44812	YP_3329
YP_1278	NC_005810.1	8	3.3701e-05	424	0.000250536	7.43409	gst1
YP_3374	NC_005810.1	4	1.68505e-05	212	0.000125268	7.43409	pldB3
YP_0870	NC_005810.1	2	8.42524e-06	106	6.2634e-05	7.43409	YP_0870
YP_0814	NC_005810.1	1	4.21262e-06	53	3.1317e-05	7.43409	ddhD
YP_2105	NC_005810.1	1	4.21262e-06	53	3.1317e-05	7.43409	asr1
YP_4023	NC_005810.1	12	5.05514e-05	636	0.000375804	7.43409	pstC
YP_2813	NC_005810.1	6	2.52757e-05	318	0.000187902	7.43409	rluA2
YP_3085	NC_005810.1	6	2.52757e-05	318	0.000187902	7.43409	iclR
YP_1989	NC_005810.1	3	1.26379e-05	159	9.3951e-05	7.43409	YP_1989
YP_1768	NC_005810.1	19	8.00398e-05	1005	0.000593841	7.41933	mnmA
YP_2778	NC_005810.1	8	3.3701e-05	423	0.000249945	7.41656	metQ
YP_2417	NC_005810.1	70	0.000294883	3701	0.00218687	7.41606	fadJ
YP_0225	NC_005810.1	45	0.000189568	2379	0.00140572	7.41539	rpmD
YP_3745	NC_005810.1	14	5.89767e-05	740	0.000437256	7.41406	deoC2
YP_3994	NC_005810.1	24	0.000101103	1268	0.000749245	7.41072	ibpA
YP_0688	NC_005810.1	33	0.000139016	1742	0.00102933	7.40434	fadE
YP_3905	NC_005810.1	7	2.94883e-05	369	0.000218037	7.39402	tnp_44
YP_2140	NC_005810.1	13	5.47641e-05	685	0.000404758	7.39094	pspF
YP_1381	NC_005810.1	16	6.74019e-05	843	0.000498118	7.39026	uup3
YP_0061	NC_005810.1	24	0.000101103	1264	0.000746881	7.38734	tdh
YP_2983	NC_005810.1	15	6.31893e-05	790	0.000466801	7.38734	parE
YP_3728	NC_005810.1	10	4.21262e-05	526	0.000310807	7.37799	gpmB
YP_3634	NC_005810.1	17	7.16145e-05	894	0.000528253	7.37634	murE
YP_2790	NC_005810.1	16	6.74019e-05	840	0.000496345	7.36396	accA
YP_4010	NC_005810.1	13	5.47641e-05	682	0.000402985	7.35857	trmE
YP_1635	NC_005810.1	20	8.42524e-05	1049	0.00061984	7.35695	manY
YP_2506	NC_005810.1	9	3.79136e-05	472	0.000278899	7.35617	YP_2506
YP_3802	NC_005810.1	11	4.63388e-05	576	0.000340351	7.34483	lppC
YP_3470	NC_005810.1	3	1.26379e-05	157	9.27693e-05	7.34058	YP_3470
YP_2744	NC_005810.1	26	0.000109528	1360	0.000803606	7.33699	hisS
YP_1705	NC_005810.1	9	3.79136e-05	470	0.000277717	7.325	aRO82
YP_3482	NC_005810.1	5	2.10631e-05	261	0.000154222	7.32188	rbsB10
YP_3399	NC_005810.1	1	4.21262e-06	52	3.07261e-05	7.29383	xylF
YP_0817	NC_005810.1	14	5.89767e-05	727	0.000429575	7.28381	ddhC
YP_0520	NC_005810.1	10	4.21262e-05	519	0.00030667	7.2798	YP_0520
YP_2533	NC_005810.1	8	3.3701e-05	415	0.000245218	7.2763	serB2
YP_3235	NC_005810.1	28	0.000117953	1451	0.000857377	7.26878	ftsY
YP_3721	NC_005810.1	33	0.000139016	1709	0.00100983	7.26408	thrC
YP_0674	NC_005810.1	4	1.68505e-05	207	0.000122314	7.25876	rpiR1
YP_2883	NC_005810.1	46	0.00019378	2379	0.00140572	7.25419	recB
YP_2420	NC_005810.1	57	0.000240119	2947	0.00174134	7.25199	fadL
YP_1171	NC_005810.1	7	2.94883e-05	361	0.00021331	7.23371	YP_1171
YP_0521	NC_005810.1	4	1.68505e-05	206	0.000121723	7.2237	orn
YP_0720	NC_005810.1	4	1.68505e-05	206	0.000121723	7.2237	aroL
YP_4004	NC_005810.1	17	7.16145e-05	875	0.000517026	7.21957	dnaN
YP_3215	NC_005810.1	14	5.89767e-05	720	0.000425439	7.21368	recQ
YP_2196	NC_005810.1	51	0.000214844	2620	0.00154812	7.20582	ppsA
YP_0449	NC_005810.1	6	2.52757e-05	308	0.000181993	7.20032	YP_0449
YP_3633	NC_005810.1	16	6.74019e-05	820	0.000484527	7.18863	murF
YP_0550	NC_005810.1	4	1.68505e-05	205	0.000121132	7.18863	oapA
YP_1525	NC_005810.1	4	1.68505e-05	205	0.000121132	7.18863	xerC2
YP_2997	NC_005810.1	33	0.000139016	1687	0.000996826	7.17056	exbB
YP_0976	NC_005810.1	15	6.31893e-05	765	0.000452029	7.15356	ccmA2
YP_3353	NC_005810.1	9	3.79136e-05	459	0.000271217	7.15356	kdgK
YP_0064	NC_005810.1	6	2.52757e-05	306	0.000180811	7.15356	gpmI
YP_1756	NC_005810.1	8	3.3701e-05	407	0.000240491	7.13603	lolD
YP_0588	NC_005810.1	7	2.94883e-05	356	0.000210356	7.13352	rbfA
YP_pCRY23	NC_005814.1	5	2.10631e-05	254	0.000150085	7.12551	YP_pCRY23
YP_2864	NC_005810.1	16	6.74019e-05	812	0.0004798	7.1185	aas
YP_1740	NC_005810.1	12	5.05514e-05	609	0.00035985	7.1185	ampD2
YP_0175	NC_005810.1	13	5.47641e-05	659	0.000389395	7.1104	YP_0175
YP_2412	NC_005810.1	22	9.26776e-05	1114	0.000658248	7.10256	aroC
YP_pCRY12	NC_005814.1	16	6.74019e-05	810	0.000478618	7.10096	virB6
YP_3915	NC_005810.1	8	3.3701e-05	405	0.000239309	7.10096	ddg
YP_1173	NC_005810.1	10	4.21262e-05	506	0.000298989	7.09746	pqiA1
YP_3864	NC_005810.1	5	2.10631e-05	253	0.000149494	7.09746	tcaA1
YP_2154	NC_005810.1	13	5.47641e-05	657	0.000388213	7.08882	pdxY
YP_0554	NC_005810.1	17	7.16145e-05	859	0.000507572	7.08756	cysQ
YP_pMT040	NC_005815.1	2	8.42524e-06	101	5.96796e-05	7.08343	YP_pMT040
YP_2114	NC_005810.1	34	0.000143229	1716	0.00101396	7.0793	YP_2114
YP_3484	NC_005810.1	7	2.94883e-05	353	0.000208583	7.07341	araH13
YP_2401	NC_005810.1	5	2.10631e-05	252	0.000148904	7.0694	araC5
YP_3879	NC_005810.1	8	3.3701e-05	402	0.000237537	7.04836	mreD
YP_3180	NC_005810.1	9	3.79136e-05	452	0.000267081	7.04447	wzzE
YP_3586	NC_005810.1	25	0.000105315	1255	0.000741563	7.04135	recJ
YP_3179	NC_005810.1	10	4.21262e-05	502	0.000296625	7.04135	rfe
YP_0607	NC_005810.1	14	5.89767e-05	702	0.000414803	7.03333	YP_0607
YP_2187	NC_005810.1	15	6.31893e-05	751	0.000443756	7.02265	csdB1
YP_3122	NC_005810.1	13	5.47641e-05	650	0.000384077	7.0133	argE2
YP_0091	NC_005810.1	7	2.94883e-05	350	0.00020681	7.0133	YP_0091
YP_2984	NC_005810.1	6	2.52757e-05	300	0.000177266	7.0133	lysR19
YP_1114	NC_005810.1	3	1.26379e-05	150	8.8633e-05	7.0133	lipB
YP_1257	NC_005810.1	1	4.21262e-06	50	2.95443e-05	7.0133	rumB
YP_0381	NC_005810.1	46	0.00019378	2299	0.00135845	7.01025	alaS
YP_1246	NC_005810.1	7	2.94883e-05	349	0.00020622	6.99326	artQ
YP_1000	NC_005810.1	11	4.63388e-05	548	0.000323806	6.98779	moaA
YP_1535	NC_005810.1	5	2.10631e-05	249	0.000147131	6.98524	YP_1535
YP_1069	NC_005810.1	7	2.94883e-05	347	0.000205038	6.95318	YP_1069
YP_3738	NC_005810.1	7	2.94883e-05	347	0.000205038	6.95318	nadR
YP_2563	NC_005810.1	9	3.79136e-05	446	0.000263536	6.95096	hscA
YP_1864	NC_005810.1	11	4.63388e-05	545	0.000322033	6.94954	hemA
YP_0768	NC_005810.1	6	2.52757e-05	297	0.000175493	6.94316	YP_0768
YP_0950	NC_005810.1	2	8.42524e-06	99	5.84978e-05	6.94316	YP_0950
YP_1382	NC_005810.1	2	8.42524e-06	99	5.84978e-05	6.94316	YP_1382
YP_0286	NC_005810.1	20	8.42524e-05	989	0.000584387	6.93615	pcnB
YP_0472	NC_005810.1	12	5.05514e-05	593	0.000350396	6.93147	YP_0472
YP_2230	NC_005810.1	5	2.10631e-05	247	0.000145949	6.92914	yfeD
YP_0572	NC_005810.1	23	9.68902e-05	1135	0.000670657	6.92182	rpmA
YP_1035	NC_005810.1	3	1.26379e-05	148	8.74513e-05	6.91979	tolQ
YP_3187	NC_005810.1	23	9.68902e-05	1134	0.000670066	6.91572	wzxE
YP_2908	NC_005810.1	10	4.21262e-05	493	0.000291307	6.91511	rsmC1
YP_3620	NC_005810.1	23	9.68902e-05	1133	0.000669475	6.90962	secA
YP_2074	NC_005810.1	5	2.10631e-05	246	0.000145358	6.90108	amn
YP_3166	NC_005810.1	18	7.58271e-05	885	0.000522935	6.89641	YP_3166
YP_2959	NC_005810.1	8	3.3701e-05	393	0.000232219	6.89056	dnaG
YP_2271	NC_005810.1	12	5.05514e-05	589	0.000348032	6.88472	YP_2271
YP_1766	NC_005810.1	5	2.10631e-05	245	0.000144767	6.87303	purB
YP_1844	NC_005810.1	3	1.26379e-05	147	8.68604e-05	6.87303	mhpC2
YP_3063	NC_005810.1	3	1.26379e-05	147	8.68604e-05	6.87303	YP_3063
YP_0148	NC_005810.1	2	8.42524e-06	98	5.79069e-05	6.87303	YP_0148
YP_3934	NC_005810.1	1	4.21262e-06	49	2.89535e-05	6.87303	YP_3934
YP_1534	NC_005810.1	9	3.79136e-05	440	0.00025999	6.85745	cycA
YP_pCRY16	NC_005814.1	5	2.10631e-05	244	0.000144176	6.84498	virB11
YP_2331	NC_005810.1	8	3.3701e-05	390	0.000230446	6.83796	YP_2331
YP_2027	NC_005810.1	15	6.31893e-05	731	0.000431938	6.83563	sUI1
YP_3452	NC_005810.1	7	2.94883e-05	341	0.000201492	6.83295	YP_3452
YP_3837	NC_005810.1	24	0.000101103	1169	0.000690747	6.83212	rpoN
YP_2770	NC_005810.1	3	1.26379e-05	146	8.62695e-05	6.82628	gloB3
YP_2354	NC_005810.1	14	5.89767e-05	680	0.000401803	6.81292	nuoN
YP_3124	NC_005810.1	8	3.3701e-05	388	0.000229264	6.8029	argB
YP_0743	NC_005810.1	6	2.52757e-05	291	0.000171948	6.8029	secF
YP_2504	NC_005810.1	2	8.42524e-06	97	5.7316e-05	6.8029	YP_2504
YP_0767	NC_005810.1	34	0.000143229	1646	0.0009726	6.79052	cyoA
YP_3930	NC_005810.1	9	3.79136e-05	435	0.000257036	6.77952	YP_3930
YP_3088	NC_005810.1	31	0.000130591	1498	0.000885149	6.77801	aceB
YP_3572	NC_005810.1	7	2.94883e-05	338	0.00019972	6.77284	YP_3572
YP_3727	NC_005810.1	7	2.94883e-05	338	0.00019972	6.77284	rob
YP_2882	NC_005810.1	38	0.00016008	1833	0.0010831	6.76599	ptrA
YP_4019	NC_005810.1	9	3.79136e-05	434	0.000256445	6.76394	YP_4019
YP_0551	NC_005810.1	14	5.89767e-05	675	0.000398849	6.76282	fklB
YP_2776	NC_005810.1	5	2.10631e-05	241	0.000142404	6.76082	metN
YP_2215	NC_005810.1	39	0.000164292	1879	0.00111028	6.75794	pheT
YP_3401	NC_005810.1	7	2.94883e-05	337	0.000199129	6.7528	xylB2
YP_2508	NC_005810.1	8	3.3701e-05	385	0.000227491	6.7503	ung
YP_0886	NC_005810.1	10	4.21262e-05	481	0.000284217	6.74679	bglA
YP_2802	NC_005810.1	12	5.05514e-05	577	0.000340942	6.74445	dxr
YP_3744	NC_005810.1	28	0.000117953	1345	0.000794743	6.73777	deoA
YP_2030	NC_005810.1	2	8.42524e-06	96	5.67252e-05	6.73276	YP_2030
YP_0071	NC_005810.1	1	4.21262e-06	48	2.83626e-05	6.73276	cspR
YP_1873	NC_005810.1	1	4.21262e-06	48	2.83626e-05	6.73276	tbpA1
YP_3173	NC_005810.1	12	5.05514e-05	575	0.00033976	6.72108	rep
YP_1241	NC_005810.1	7	2.94883e-05	335	0.000197947	6.71273	wcaG3
YP_1201	NC_005810.1	179	0.000754059	8559	0.0050574	6.70691	rpsA
YP_1634	NC_005810.1	41	0.000172717	1960	0.00115814	6.7054	manX1
YP_3262	NC_005810.1	5	2.10631e-05	239	0.000141222	6.70471	YP_3262
YP_0763	NC_005810.1	14	5.89767e-05	669	0.000395303	6.70271	cyoE
YP_0801	NC_005810.1	3	1.26379e-05	143	8.44968e-05	6.68601	dsrE2
YP_0824	NC_005810.1	3	1.26379e-05	143	8.44968e-05	6.68601	wbyK
YP_0188	NC_005810.1	7	2.94883e-05	333	0.000196765	6.67265	mdaB1
YP_1282	NC_005810.1	8	3.3701e-05	380	0.000224537	6.66263	yiuA
YP_3529	NC_005810.1	4	1.68505e-05	190	0.000112269	6.66263	agaS
YP_3846	NC_005810.1	2	8.42524e-06	95	5.61343e-05	6.66263	treR
YP_4014	NC_005810.1	2	8.42524e-06	95	5.61343e-05	6.66263	YP_4014
YP_pCRY18	NC_005814.1	2	8.42524e-06	95	5.61343e-05	6.66263	YP_pCRY18
YP_3720	NC_005810.1	18	7.58271e-05	853	0.000504027	6.64705	YP_3720
YP_0798	NC_005810.1	45	0.000189568	2131	0.00125918	6.64237	acrB2
YP_1011	NC_005810.1	7	2.94883e-05	331	0.000195584	6.63257	YP_1011
YP_2407	NC_005810.1	7	2.94883e-05	331	0.000195584	6.63257	mnmC
YP_0924	NC_005810.1	20	8.42524e-05	945	0.000558388	6.62757	nrdB
YP_1712	NC_005810.1	2	8.42524e-06	94	5.55434e-05	6.5925	ompC3
YP_2163	NC_005810.1	2	8.42524e-06	94	5.55434e-05	6.5925	YP_2163
YP_3526	NC_005810.1	2	8.42524e-06	94	5.55434e-05	6.5925	aslA1
YP_2405	NC_005810.1	1	4.21262e-06	47	2.77717e-05	6.5925	racX
YP_3043	NC_005810.1	1	4.21262e-06	47	2.77717e-05	6.5925	flgK
YP_3391	NC_005810.1	1	4.21262e-06	47	2.77717e-05	6.5925	hipB3
YP_1826	NC_005810.1	3	1.26379e-05	141	8.33151e-05	6.5925	trpE1
YP_3552	NC_005810.1	6	2.52757e-05	281	0.000166039	6.56912	malF7
YP_2207	NC_005810.1	70	0.000294883	3278	0.00193693	6.56845	wcaG9
YP_2193	NC_005810.1	5	2.10631e-05	234	0.000138268	6.56445	paaI1
YP_2216	NC_005810.1	13	5.47641e-05	608	0.000359259	6.56013	pheS
YP_2180	NC_005810.1	12	5.05514e-05	561	0.000331488	6.55743	pykF
YP_0263	NC_005810.1	7	2.94883e-05	327	0.00019322	6.55242	aroP1
YP_3888	NC_005810.1	24	0.000101103	1120	0.000661793	6.54574	accC2
YP_2148	NC_005810.1	3	1.26379e-05	140	8.27242e-05	6.54574	sapF
YP_1190	NC_005810.1	21	8.8465e-05	979	0.000578478	6.53906	mukF
YP_0732	NC_005810.1	46	0.00019378	2144	0.00126686	6.53761	malZ
YP_0147	NC_005810.1	5	2.10631e-05	233	0.000137677	6.53639	ftsA1
YP_pCD43	NC_005813.1	97	0.000408624	4511	0.00266549	6.52309	yscN
YP_0002	NC_005810.1	2	8.42524e-06	93	5.49525e-05	6.52237	asnC
YP_2803	NC_005810.1	2	8.42524e-06	93	5.49525e-05	6.52237	YP_2803
YP_1318	NC_005810.1	7	2.94883e-05	325	0.000192038	6.51235	dppC2
YP_3554	NC_005810.1	5	2.10631e-05	232	0.000137086	6.50834	YP_3554
YP_0329	NC_005810.1	25	0.000105315	1157	0.000683656	6.49151	surE
YP_0451	NC_005810.1	4	1.68505e-05	185	0.000109314	6.4873	YP_0451
YP_0981	NC_005810.1	4	1.68505e-05	185	0.000109314	6.4873	lysR4
YP_2523	NC_005810.1	15	6.31893e-05	693	0.000409485	6.48029	era
YP_1057	NC_005810.1	7	2.94883e-05	323	0.000190856	6.47227	intA1
YP_2562	NC_005810.1	8	3.3701e-05	369	0.000218037	6.46977	hscB
YP_3084	NC_005810.1	14	5.89767e-05	644	0.000380531	6.45223	metH
YP_3999	NC_005810.1	3	1.26379e-05	138	8.15424e-05	6.45223	YP_3999
YP_1895	NC_005810.1	2	8.42524e-06	92	5.43616e-05	6.45223	YP_1895
YP_pMT037	NC_005815.1	1	4.21262e-06	46	2.71808e-05	6.45223	YP_pMT037
YP_4022	NC_005810.1	5	2.10631e-05	230	0.000135904	6.45223	pstA
YP_3219	NC_005810.1	8	3.3701e-05	367	0.000216856	6.4347	cof3
YP_2099	NC_005810.1	13	5.47641e-05	596	0.000352169	6.43065	rhsA1
YP_1223	NC_005810.1	6	2.52757e-05	275	0.000162494	6.42886	infA
YP_0004	NC_005810.1	10	4.21262e-05	457	0.000270035	6.41015	yieM
YP_3490	NC_005810.1	17	7.16145e-05	776	0.000458528	6.40273	trmB
YP_1868	NC_005810.1	23	9.68902e-05	1048	0.00061925	6.39125	YP_1868
YP_0170	NC_005810.1	17	7.16145e-05	774	0.000457347	6.38623	YP_0170
YP_0561	NC_005810.1	4	1.68505e-05	182	0.000107541	6.3821	YP_0561
YP_1529	NC_005810.1	2	8.42524e-06	91	5.37707e-05	6.3821	YP_1529
YP_2463	NC_005810.1	12	5.05514e-05	545	0.000322033	6.37041	dppC3
YP_2676	NC_005810.1	5	2.10631e-05	227	0.000134131	6.36807	vanY
YP_0448	NC_005810.1	13	5.47641e-05	590	0.000348623	6.36592	YP_0448
YP_3886	NC_005810.1	12	5.05514e-05	544	0.000321443	6.35872	aroQ
[truncated: 1,334 more rows]

## Sheet: S2B Hfq unbound genes
	S3B Table Hfq unbound genes and the relating binding ratio.
	WT_Flag/YP_r2 represents for the ratio between gene and the YR_r2 abundance in WT_Flag; HFQ_Flag/YP_r2 represents for the ratio between gene and the YR_r2 abundance in HFQ_Flag;HFQ_Flag/WT_Flag represents for the ratio between HFQ_Flag/YP_r2 and WT_Flag/YP_r2.
Gene	Chromosome	WT Flag reads	WT_Flag/YP_r2	HFQ_Flag reads	HFQ_Flag/YP_r2	HFQ_Flag/WT_Flag	Symbol
YP_1066	NC_005810.1	4	1.68505e-05	57	3.36806e-05	1.99879	YP_1066
YP_1795	NC_005810.1	4	1.68505e-05	57	3.36806e-05	1.99879	motB
YP_2701	NC_005810.1	17	7.16145e-05	242	0.000142995	1.99673	pstA1
YP_0792	NC_005810.1	5	2.10631e-05	71	4.1953e-05	1.99178	YP_0792
YP_0037	NC_005810.1	25	0.000105315	354	0.000209174	1.98617	recG
YP_0212	NC_005810.1	36	0.000151654	509	0.000300761	1.9832	rplV
YP_3655	NC_005810.1	16	6.74019e-05	226	0.00013354	1.98126	oppA5
YP_pCD93	NC_005813.1	10	4.21262e-05	141	8.33151e-05	1.97775	tnpA
YP_3496	NC_005810.1	14	5.89767e-05	197	0.000116405	1.97374	hemN2
YP_0860	NC_005810.1	25	0.000105315	351	0.000207401	1.96933	YP_0860
YP_0838	NC_005810.1	64	0.000269608	898	0.000530617	1.96811	copA
YP_0373	NC_005810.1	9	3.79136e-05	126	7.44518e-05	1.96372	tktA2
YP_3357	NC_005810.1	6	2.52757e-05	84	4.96345e-05	1.96372	pelY
YP_1669	NC_005810.1	3	1.26379e-05	42	2.48173e-05	1.96372	maoC
YP_1949	NC_005810.1	3	1.26379e-05	42	2.48173e-05	1.96372	proP22
YP_1561	NC_005810.1	2	8.42524e-06	28	1.65448e-05	1.96372	fliE
YP_3293	NC_005810.1	2	8.42524e-06	28	1.65448e-05	1.96372	YP_3293
YP_2075	NC_005810.1	1	4.21262e-06	14	8.27242e-06	1.96372	YP_2075
YP_2485	NC_005810.1	1	4.21262e-06	14	8.27242e-06	1.96372	YP_2485
YP_2885	NC_005810.1	1	4.21262e-06	14	8.27242e-06	1.96372	dnaC_23
YP_pCD97	NC_005813.1	1	4.21262e-06	14	8.27242e-06	1.96372	YP_pCD97
YP_0233	NC_005810.1	52	0.000219056	723	0.000427211	1.95024	rplQ
YP_2536	NC_005810.1	29	0.000122166	399	0.000235764	1.92987	purL
YP_1878	NC_005810.1	8	3.3701e-05	110	6.49976e-05	1.92866	ugpQ3
YP_0011	NC_005810.1	44	0.000185355	604	0.000356896	1.92547	fadR1
YP_2924	NC_005810.1	11	4.63388e-05	151	8.92239e-05	1.92547	yapF
YP_0182	NC_005810.1	3	1.26379e-05	41	2.42264e-05	1.91697	tauB
YP_0358	NC_005810.1	3	1.26379e-05	41	2.42264e-05	1.91697	rbsB1
YP_2077	NC_005810.1	3	1.26379e-05	41	2.42264e-05	1.91697	YP_2077
YP_2604	NC_005810.1	3	1.26379e-05	41	2.42264e-05	1.91697	lysR15
YP_2951	NC_005810.1	3	1.26379e-05	41	2.42264e-05	1.91697	YP_2951
YP_3446	NC_005810.1	17	7.16145e-05	232	0.000137086	1.91422	iutA
YP_2666	NC_005810.1	8	3.3701e-05	108	6.38158e-05	1.89359	acrD
YP_2290	NC_005810.1	4	1.68505e-05	54	3.19079e-05	1.89359	YP_2290
YP_0746	NC_005810.1	2	8.42524e-06	27	1.59539e-05	1.89359	YP_0746
YP_3475	NC_005810.1	11	4.63388e-05	148	8.74513e-05	1.88721	YP_3475
YP_0589	NC_005810.1	38	0.00016008	510	0.000301352	1.88252	truB
YP_0663	NC_005810.1	5	2.10631e-05	67	3.95894e-05	1.87956	emrB
YP_0201	NC_005810.1	277	0.0011669	3707	0.00219042	1.87713	fusA
YP_3673	NC_005810.1	76	0.000320159	1014	0.000599159	1.87144	clpB2
YP_0213	NC_005810.1	74	0.000311734	987	0.000583205	1.87084	rpsC
YP_0609	NC_005810.1	3	1.26379e-05	40	2.36355e-05	1.87021	YP_0609
YP_1078	NC_005810.1	3	1.26379e-05	40	2.36355e-05	1.87021	YP_1078
YP_1309	NC_005810.1	3	1.26379e-05	40	2.36355e-05	1.87021	mtlD1
YP_1065	NC_005810.1	8	3.3701e-05	106	6.2634e-05	1.85852	YP_1065
YP_3535	NC_005810.1	8	3.3701e-05	106	6.2634e-05	1.85852	kduD2
YP_0374	NC_005810.1	5	2.10631e-05	66	3.89985e-05	1.85151	glpK2
YP_3396	NC_005810.1	5	2.10631e-05	66	3.89985e-05	1.85151	purR11
YP_3671	NC_005810.1	88	0.000370711	1160	0.000685429	1.84896	YP_3671
YP_0135	NC_005810.1	18	7.58271e-05	237	0.00014004	1.84683	YP_0135
YP_3660	NC_005810.1	12	5.05514e-05	158	9.33601e-05	1.84683	dedA5
YP_pCRY14	NC_005814.1	7	2.94883e-05	92	5.43616e-05	1.8435	virB9
YP_3559	NC_005810.1	12	5.05514e-05	157	9.27693e-05	1.83515	spr3
YP_0846	NC_005810.1	25	0.000105315	327	0.00019322	1.83468	YP_0846
YP_1629	NC_005810.1	16	6.74019e-05	209	0.000123495	1.83222	hpaD
YP_3992	NC_005810.1	17	7.16145e-05	222	0.000131177	1.83171	YP_3992
YP_1013	NC_005810.1	12	5.05514e-05	156	9.21784e-05	1.82346	modC
YP_0250	NC_005810.1	3	1.26379e-05	39	2.30446e-05	1.82346	YP_0250
YP_1967	NC_005810.1	2	8.42524e-06	26	1.53631e-05	1.82346	nudG
YP_3132	NC_005810.1	2	8.42524e-06	26	1.53631e-05	1.82346	aHP1
YP_3861	NC_005810.1	2	8.42524e-06	26	1.53631e-05	1.82346	lysR22
YP_0150	NC_005810.1	1	4.21262e-06	13	7.68153e-06	1.82346	YP_0150
YP_1116	NC_005810.1	1	4.21262e-06	13	7.68153e-06	1.82346	YP_1116
YP_2066	NC_005810.1	1	4.21262e-06	13	7.68153e-06	1.82346	eriC2
YP_2929	NC_005810.1	11	4.63388e-05	142	8.3906e-05	1.81071	purR10
YP_1021	NC_005810.1	9	3.79136e-05	116	6.85429e-05	1.80787	galT
YP_0104	NC_005810.1	7	2.94883e-05	90	5.31798e-05	1.80342	YP_0104
YP_0477	NC_005810.1	14	5.89767e-05	179	0.000105769	1.7934	tyrB
YP_2737	NC_005810.1	46	0.00019378	585	0.000345669	1.78382	guaB
YP_3714	NC_005810.1	18	7.58271e-05	228	0.000134722	1.7767	YP_3714
YP_0482	NC_005810.1	3	1.26379e-05	38	2.24537e-05	1.7767	eutG
YP_2919	NC_005810.1	70	0.000294883	881	0.000520571	1.76535	fhaB2
YP_2590	NC_005810.1	14	5.89767e-05	175	0.000103405	1.75332	dmsA2
YP_1732	NC_005810.1	2	8.42524e-06	25	1.47722e-05	1.75332	fimA2
YP_1856	NC_005810.1	2	8.42524e-06	25	1.47722e-05	1.75332	tra5D
YP_s7	NC_005810.1	2	8.42524e-06	25	1.47722e-05	1.75332	rnpB
YP_4018	NC_005810.1	18	7.58271e-05	223	0.000131768	1.73774	artI4
YP_pMT082	NC_005815.1	17	7.16145e-05	209	0.000123495	1.72445	caf1
YP_1285	NC_005810.1	7	2.94883e-05	86	5.08163e-05	1.72327	YP_1285
YP_3857	NC_005810.1	13	5.47641e-05	159	9.3951e-05	1.71556	YP_3857
YP_2291	NC_005810.1	5	2.10631e-05	61	3.60441e-05	1.71124	YP_2291
YP_0209	NC_005810.1	107	0.00045075	1305	0.000771108	1.71072	rplW
YP_1108	NC_005810.1	6	2.52757e-05	73	4.31348e-05	1.70657	YP_1108
YP_2786	NC_005810.1	8	3.3701e-05	97	5.7316e-05	1.70072	YP_2786
YP_2746	NC_005810.1	29	0.000122166	349	0.00020622	1.68803	YP_2746
YP_3297	NC_005810.1	3	1.26379e-05	36	2.12719e-05	1.68319	YP_3297
YP_3955	NC_005810.1	2	8.42524e-06	24	1.41813e-05	1.68319	YP_3955
YP_pMT122	NC_005815.1	2	8.42524e-06	24	1.41813e-05	1.68319	YP_pMT122
YP_0972	NC_005810.1	1	4.21262e-06	12	7.09064e-06	1.68319	YP_0972
YP_1977	NC_005810.1	1	4.21262e-06	12	7.09064e-06	1.68319	YP_1977
YP_2051	NC_005810.1	8	3.3701e-05	95	5.61343e-05	1.66566	araF
YP_2235	NC_005810.1	6	2.52757e-05	71	4.1953e-05	1.65981	YP_2235
YP_2186	NC_005810.1	5	2.10631e-05	59	3.48623e-05	1.65514	YP_2186
YP_2323	NC_005810.1	4	1.68505e-05	47	2.77717e-05	1.64812	rimI1
YP_2842	NC_005810.1	4	1.68505e-05	47	2.77717e-05	1.64812	hofF
YP_0867	NC_005810.1	7	2.94883e-05	82	4.84527e-05	1.64312	pldB1
YP_0208	NC_005810.1	91	0.000383348	1063	0.000628113	1.63849	rplD
YP_1663	NC_005810.1	15	6.31893e-05	175	0.000103405	1.63644	fimD2
YP_0676	NC_005810.1	3	1.26379e-05	35	2.0681e-05	1.63644	artI2
YP_3397	NC_005810.1	3	1.26379e-05	35	2.0681e-05	1.63644	araH12
YP_2580	NC_005810.1	8	3.3701e-05	93	5.49525e-05	1.63059	ompA3
YP_1804	NC_005810.1	13	5.47641e-05	151	8.92239e-05	1.62924	YP_1804
YP_pCD72	NC_005813.1	5	2.10631e-05	58	3.42714e-05	1.62708	YP_pCD72
YP_1675	NC_005810.1	2	8.42524e-06	23	1.35904e-05	1.61306	YP_1675
YP_3008	NC_005810.1	2	8.42524e-06	23	1.35904e-05	1.61306	YP_3008
YP_1791	NC_005810.1	20	8.42524e-05	230	0.000135904	1.61306	mgtB
YP_3991	NC_005810.1	17	7.16145e-05	195	0.000115223	1.60893	avtA
YP_2675	NC_005810.1	32	0.000134804	366	0.000216265	1.60429	dapE
YP_2833	NC_005810.1	5	2.10631e-05	57	3.36806e-05	1.59903	YP_2833
YP_0898	NC_005810.1	30	0.000126379	339	0.000200311	1.58501	YP_0898
YP_1490	NC_005810.1	20	8.42524e-05	226	0.00013354	1.58501	atoS1
YP_1794	NC_005810.1	4	1.68505e-05	45	2.65899e-05	1.57799	motA1
YP_3533	NC_005810.1	4	1.68505e-05	45	2.65899e-05	1.57799	manX3
YP_4015	NC_005810.1	4	1.68505e-05	45	2.65899e-05	1.57799	YP_4015
YP_1306	NC_005810.1	5	2.10631e-05	56	3.30897e-05	1.57098	mtr
YP_1872	NC_005810.1	5	2.10631e-05	56	3.30897e-05	1.57098	ugpQ2
YP_2636	NC_005810.1	12	5.05514e-05	134	7.91789e-05	1.5663	cysA
YP_1853	NC_005810.1	5	2.10631e-05	55	3.24988e-05	1.54293	YP_1853
YP_4012	NC_005810.1	5	2.10631e-05	55	3.24988e-05	1.54293	YP_4012
YP_pCRY01	NC_005814.1	5	2.10631e-05	55	3.24988e-05	1.54293	repA
YP_3925	NC_005810.1	4	1.68505e-05	44	2.5999e-05	1.54293	deoC3
YP_2651	NC_005810.1	3	1.26379e-05	33	1.94993e-05	1.54293	YP_2651
YP_3578	NC_005810.1	2	8.42524e-06	22	1.29995e-05	1.54293	YP_3578
YP_1302	NC_005810.1	1	4.21262e-06	11	6.49976e-06	1.54293	mhpD1
YP_1345	NC_005810.1	1	4.21262e-06	11	6.49976e-06	1.54293	YP_1345
YP_1554	NC_005810.1	1	4.21262e-06	11	6.49976e-06	1.54293	fliT
YP_3463	NC_005810.1	1	4.21262e-06	11	6.49976e-06	1.54293	YP_3463
YP_3921	NC_005810.1	1	4.21262e-06	11	6.49976e-06	1.54293	ssuC
YP_pMT059	NC_005815.1	1	4.21262e-06	11	6.49976e-06	1.54293	YP_pMT059
YP_3669	NC_005810.1	24	0.000101103	262	0.000154812	1.53124	YP_3669
YP_1831	NC_005810.1	8	3.3701e-05	86	5.08163e-05	1.50786	wcaG7
YP_3909	NC_005810.1	10	4.21262e-05	107	6.32249e-05	1.50085	gutQ2
YP_1139	NC_005810.1	45	0.000189568	480	0.000283626	1.49617	YP_1139
YP_2314	NC_005810.1	3	1.26379e-05	32	1.89084e-05	1.49617	rbsC1
YP_2492	NC_005810.1	8	3.3701e-05	85	5.02254e-05	1.49033	kdpD1
YP_2717	NC_005810.1	5	2.10631e-05	53	3.1317e-05	1.48682	yegB
YP_pCRY09	NC_005814.1	51	0.000214844	540	0.000319079	1.48517	virB4
YP_3515	NC_005810.1	15	6.31893e-05	158	9.33601e-05	1.47747	htpX3
YP_2877	NC_005810.1	8	3.3701e-05	84	4.96345e-05	1.47279	hofG5
YP_3049	NC_005810.1	4	1.68505e-05	42	2.48173e-05	1.47279	fliD2
YP_2029	NC_005810.1	2	8.42524e-06	21	1.24086e-05	1.47279	araD
YP_pMT046	NC_005815.1	2	8.42524e-06	21	1.24086e-05	1.47279	nrdB
YP_0977	NC_005810.1	33	0.000139016	345	0.000203856	1.46642	YP_0977
YP_1668	NC_005810.1	9	3.79136e-05	94	5.55434e-05	1.465	aCH1
YP_1803	NC_005810.1	25	0.000105315	261	0.000154222	1.46438	YP_1803
YP_1539	NC_005810.1	87	0.000366498	907	0.000535934	1.46231	fTR11
YP_1141	NC_005810.1	31	0.000130591	323	0.000190856	1.46148	YP_1141
YP_1442	NC_005810.1	10	4.21262e-05	104	6.14522e-05	1.45877	araH6
YP_0994	NC_005810.1	11	4.63388e-05	114	6.73611e-05	1.45367	betA
YP_2606	NC_005810.1	11	4.63388e-05	114	6.73611e-05	1.45367	YP_2606
YP_2561	NC_005810.1	3	1.26379e-05	31	1.83175e-05	1.44941	YP_2561
YP_3343	NC_005810.1	4	1.68505e-05	41	2.42264e-05	1.43773	glxK
YP_3441	NC_005810.1	11	4.63388e-05	112	6.61793e-05	1.42816	cysK3
YP_3194	NC_005810.1	50	0.000210631	507	0.00029958	1.4223	hemY2
YP_1367	NC_005810.1	8	3.3701e-05	81	4.78618e-05	1.42019	YP_1367
YP_0899	NC_005810.1	146	0.000615042	1468	0.000867422	1.41035	YP_0899
YP_3224	NC_005810.1	14	5.89767e-05	140	8.27242e-05	1.40266	glpC
YP_1796	NC_005810.1	7	2.94883e-05	70	4.13621e-05	1.40266	cheA
YP_2918	NC_005810.1	9	3.79136e-05	90	5.31798e-05	1.40266	fhaC3
YP_0618	NC_005810.1	1	4.21262e-06	10	5.90887e-06	1.40266	phnP
YP_1063	NC_005810.1	1	4.21262e-06	10	5.90887e-06	1.40266	xerC1
YP_1549	NC_005810.1	1	4.21262e-06	10	5.90887e-06	1.40266	fliZ
YP_1799	NC_005810.1	1	4.21262e-06	10	5.90887e-06	1.40266	tdcF1
YP_3146	NC_005810.1	1	4.21262e-06	10	5.90887e-06	1.40266	YP_3146
YP_1398	NC_005810.1	21	8.8465e-05	209	0.000123495	1.39598	mglA4
YP_1708	NC_005810.1	10	4.21262e-05	99	5.84978e-05	1.38863	astA
YP_0496	NC_005810.1	8	3.3701e-05	79	4.66801e-05	1.38513	gltD1
YP_0897	NC_005810.1	14	5.89767e-05	138	8.15424e-05	1.38262	YP_0897
YP_1721	NC_005810.1	7	2.94883e-05	68	4.01803e-05	1.36258	fimD3
YP_0678	NC_005810.1	3	1.26379e-05	29	1.71357e-05	1.3559	artM2
YP_1497	NC_005810.1	3	1.26379e-05	29	1.71357e-05	1.3559	malK1
YP_0982	NC_005810.1	8	3.3701e-05	77	4.54983e-05	1.35006	nemA1
YP_2560	NC_005810.1	8	3.3701e-05	77	4.54983e-05	1.35006	iscA
YP_pMT005	NC_005815.1	13	5.47641e-05	125	7.38609e-05	1.34871	YP_pMT005
YP_2541	NC_005810.1	54	0.000227481	519	0.00030667	1.34811	baeS5
YP_2249	NC_005810.1	35	0.000147442	336	0.000198538	1.34655	tmk
YP_2901	NC_005810.1	5	2.10631e-05	48	2.83626e-05	1.34655	uxaA
YP_3129	NC_005810.1	9	3.79136e-05	86	5.08163e-05	1.34032	hasE
YP_2150	NC_005810.1	31	0.000130591	295	0.000174312	1.33479	tppB
YP_1137	NC_005810.1	12	5.05514e-05	114	6.73611e-05	1.33253	putA1
YP_1010	NC_005810.1	4	1.68505e-05	38	2.24537e-05	1.33253	bioA
YP_1006	NC_005810.1	2	8.42524e-06	19	1.12269e-05	1.33253	bioD
YP_1342	NC_005810.1	2	8.42524e-06	19	1.12269e-05	1.33253	dnaC_11
YP_1857	NC_005810.1	2	8.42524e-06	19	1.12269e-05	1.33253	YP_1857
YP_2610	NC_005810.1	2	8.42524e-06	19	1.12269e-05	1.33253	YP_2610
YP_3255	NC_005810.1	2	8.42524e-06	19	1.12269e-05	1.33253	ugpE
YP_0787	NC_005810.1	54	0.000227481	505	0.000298398	1.31175	mdlB1
YP_0848	NC_005810.1	6	2.52757e-05	56	3.30897e-05	1.30915	purE
YP_1296	NC_005810.1	3	1.26379e-05	28	1.65448e-05	1.30915	araH5
YP_1366	NC_005810.1	3	1.26379e-05	28	1.65448e-05	1.30915	mdlB3
YP_2647	NC_005810.1	15	6.31893e-05	140	8.27242e-05	1.30915	dapA1
YP_3155	NC_005810.1	4	1.68505e-05	37	2.18628e-05	1.29746	YP_3155
YP_1814	NC_005810.1	8	3.3701e-05	73	4.31348e-05	1.27993	YP_1814
YP_3561	NC_005810.1	30	0.000126379	273	0.000161312	1.27642	YP_3561
YP_2049	NC_005810.1	10	4.21262e-05	91	5.37707e-05	1.27642	araA
YP_3081	NC_005810.1	10	4.21262e-05	91	5.37707e-05	1.27642	lysC2
YP_0241	NC_005810.1	29	0.000122166	262	0.000154812	1.26723	smf
YP_2261	NC_005810.1	3	1.26379e-05	27	1.59539e-05	1.26239	maf
YP_3523	NC_005810.1	2	8.42524e-06	18	1.0636e-05	1.26239	dnaC_27
YP_0619	NC_005810.1	1	4.21262e-06	9	5.31798e-06	1.26239	phnN
YP_r21	NC_005810.1	99317	0.418385	889400	0.525535	1.2561	YP_r21
YP_r18	NC_005810.1	104629	0.440762	924595	0.546331	1.23951	YP_r18
YP_r11	NC_005810.1	97498	0.410722	860593	0.508513	1.2381	YP_r11
YP_0057	NC_005810.1	16	6.74019e-05	141	8.33151e-05	1.23609	rfaC
YP_0890	NC_005810.1	9	3.79136e-05	79	4.66801e-05	1.23122	YP_0890
YP_3336	NC_005810.1	9	3.79136e-05	79	4.66801e-05	1.23122	smtA9
YP_0465	NC_005810.1	13	5.47641e-05	114	6.73611e-05	1.23002	YP_0465
YP_0113	NC_005810.1	4	1.68505e-05	35	2.0681e-05	1.22733	YP_0113
YP_2050	NC_005810.1	4	1.68505e-05	35	2.0681e-05	1.22733	araB1
YP_0604	NC_005810.1	25	0.000105315	218	0.000128813	1.22312	YP_0604
YP_0893	NC_005810.1	16	6.74019e-05	139	8.21333e-05	1.21856	YP_0893
YP_2855	NC_005810.1	9	3.79136e-05	78	4.60892e-05	1.21564	cheD2
YP_3777	NC_005810.1	6	2.52757e-05	52	3.07261e-05	1.21564	frwC
YP_1207	NC_005810.1	3	1.26379e-05	26	1.53631e-05	1.21564	ansB
YP_3050	NC_005810.1	3	1.26379e-05	26	1.53631e-05	1.21564	fliS2
YP_r14	NC_005810.1	127	0.000535003	1098	0.000648794	1.21269	YP_r14
YP_1364	NC_005810.1	24	0.000101103	207	0.000122314	1.20979	YP_1364
YP_1301	NC_005810.1	8	3.3701e-05	69	4.07712e-05	1.20979	gabD1
YP_0217	NC_005810.1	91	0.000383348	783	0.000462665	1.2069	rplN
YP_r15	NC_005810.1	110688	0.466286	948958	0.560727	1.20254	YP_r15
YP_2378	NC_005810.1	18	7.58271e-05	153	9.04057e-05	1.19226	pta
YP_3943	NC_005810.1	2	8.42524e-06	17	1.00451e-05	1.19226	YP_3943
YP_3425	NC_005810.1	36	0.000151654	304	0.00017963	1.18447	entF3
YP_3858	NC_005810.1	15	6.31893e-05	126	7.44518e-05	1.17823	emrK2
YP_2292	NC_005810.1	5	2.10631e-05	42	2.48173e-05	1.17823	YP_2292
YP_3770	NC_005810.1	5	2.10631e-05	42	2.48173e-05	1.17823	araH14
YP_0368	NC_005810.1	9	3.79136e-05	75	4.43165e-05	1.16888	rbsB2
YP_2757	NC_005810.1	7	2.94883e-05	58	3.42714e-05	1.1622	YP_2757
YP_2308	NC_005810.1	8	3.3701e-05	66	3.89985e-05	1.15719	hcaA11
YP_0400	NC_005810.1	4	1.68505e-05	33	1.94993e-05	1.15719	pheA
YP_0207	NC_005810.1	94	0.000395986	774	0.000457347	1.15496	rplC
YP_pMT077	NC_005815.1	9	3.79136e-05	74	4.37256e-05	1.1533	YP_pMT077
YP_1067	NC_005810.1	6	2.52757e-05	49	2.89535e-05	1.14551	YP_1067
YP_3131	NC_005810.1	6	2.52757e-05	49	2.89535e-05	1.14551	lpd
YP_1558	NC_005810.1	13	5.47641e-05	106	6.2634e-05	1.14371	alkA
YP_0035	NC_005810.1	11	4.63388e-05	88	5.19981e-05	1.12213	uraA
YP_0948	NC_005810.1	8	3.3701e-05	64	3.78168e-05	1.12213	livM2
YP_0913	NC_005810.1	6	2.52757e-05	48	2.83626e-05	1.12213	melB1
YP_3969	NC_005810.1	4	1.68505e-05	32	1.89084e-05	1.12213	fdoH
YP_0321	NC_005810.1	3	1.26379e-05	24	1.41813e-05	1.12213	cysD
YP_1496	NC_005810.1	3	1.26379e-05	24	1.41813e-05	1.12213	YP_1496
YP_1940	NC_005810.1	3	1.26379e-05	24	1.41813e-05	1.12213	proP21
YP_1846	NC_005810.1	2	8.42524e-06	16	9.45419e-06	1.12213	YP_1846
YP_0490	NC_005810.1	1	4.21262e-06	8	4.7271e-06	1.12213	YP_0490
YP_1746	NC_005810.1	1	4.21262e-06	8	4.7271e-06	1.12213	malG3
YP_2440	NC_005810.1	1	4.21262e-06	8	4.7271e-06	1.12213	YP_2440
YP_3004	NC_005810.1	1	4.21262e-06	8	4.7271e-06	1.12213	YP_3004
YP_3375	NC_005810.1	1	4.21262e-06	8	4.7271e-06	1.12213	YP_3375
YP_3778	NC_005810.1	1	4.21262e-06	8	4.7271e-06	1.12213	frwB
YP_pMT026	NC_005815.1	1	4.21262e-06	8	4.7271e-06	1.12213	YP_pMT026
YP_0685	NC_005810.1	70	0.000294883	552	0.00032617	1.1061	hmwA
YP_3402	NC_005810.1	6	2.52757e-05	47	2.77717e-05	1.09875	YP_3402
YP_0706	NC_005810.1	5	2.10631e-05	39	2.30446e-05	1.09407	YP_0706
YP_pCD03	NC_005813.1	4	1.68505e-05	31	1.83175e-05	1.08706	YP_pCD03
YP_0218	NC_005810.1	72	0.000303309	553	0.000326761	1.07732	rplX
YP_1445	NC_005810.1	9	3.79136e-05	69	4.07712e-05	1.07537	potE2
YP_0600	NC_005810.1	3	1.26379e-05	23	1.35904e-05	1.07537	acrA2
YP_3867	NC_005810.1	3	1.26379e-05	23	1.35904e-05	1.07537	YP_3867
YP_pCD04	NC_005813.1	3	1.26379e-05	23	1.35904e-05	1.07537	YP_pCD04
YP_pMT050	NC_005815.1	3	1.26379e-05	23	1.35904e-05	1.07537	YP_pMT050
YP_2286	NC_005810.1	81	0.000341222	618	0.000365168	1.07018	YP_2286
YP_1274	NC_005810.1	5	2.10631e-05	38	2.24537e-05	1.06602	abc1
YP_3581	NC_005810.1	12	5.05514e-05	91	5.37707e-05	1.06368	hipB5
YP_1723	NC_005810.1	8	3.3701e-05	60	3.54532e-05	1.05199	YP_1723
YP_1936	NC_005810.1	6	2.52757e-05	45	2.65899e-05	1.05199	YP_1936
YP_0612	NC_005810.1	2	8.42524e-06	15	8.8633e-06	1.05199	malF2
YP_2931	NC_005810.1	2	8.42524e-06	15	8.8633e-06	1.05199	malF5
YP_3105	NC_005810.1	2	8.42524e-06	15	8.8633e-06	1.05199	thiS
YP_0892	NC_005810.1	15	6.31893e-05	112	6.61793e-05	1.04732	YP_0892
YP_3037	NC_005810.1	3	1.26379e-05	22	1.29995e-05	1.02862	flgE
YP_2288	NC_005810.1	14	5.89767e-05	102	6.02705e-05	1.02194	mscS1
YP_0953	NC_005810.1	7	2.94883e-05	51	3.01352e-05	1.02194	phnD
YP_3424	NC_005810.1	11	4.63388e-05	80	4.7271e-05	1.02012	entF2
YP_3428	NC_005810.1	11	4.63388e-05	80	4.7271e-05	1.02012	grsT
YP_2317	NC_005810.1	8	3.3701e-05	58	3.42714e-05	1.01693	gutB
YP_0613	NC_005810.1	4	1.68505e-05	29	1.71357e-05	1.01693	malG1
YP_2593	NC_005810.1	13	5.47641e-05	94	5.55434e-05	1.01423	torD3
YP_r22	NC_005810.1	42883	0.18065	309020	0.182596	1.01077	YP_r22
YP_r19	NC_005810.1	42988	0.181092	309169	0.182684	1.00879	YP_r19
YP_0894	NC_005810.1	36	0.000151654	258	0.000152449	1.00524	YP_0894
YP_r2	NC_005810.1	237382	1	1692371	1	1	YP_r2
YP_r5	NC_005810.1	212057	0.893315	1510277	0.892403	0.998979	YP_r5
YP_r8	NC_005810.1	232824	0.980799	1656532	0.978823	0.997986	YP_r8
YP_0601	NC_005810.1	9	3.79136e-05	64	3.78168e-05	0.997447	acrB1
YP_2750	NC_005810.1	12	5.05514e-05	85	5.02254e-05	0.99355	YP_2750
YP_r20	NC_005810.1	156	0.000657169	1096	0.000647612	0.985458	YP_r20
YP_3485	NC_005810.1	13	5.47641e-05	91	5.37707e-05	0.981862	cirA5
YP_1591	NC_005810.1	6	2.52757e-05	42	2.48173e-05	0.981862	flgE
YP_3474	NC_005810.1	3	1.26379e-05	21	1.24086e-05	0.981862	mdlB7
YP_1068	NC_005810.1	2	8.42524e-06	14	8.27242e-06	0.981862	YP_1068
YP_1941	NC_005810.1	2	8.42524e-06	14	8.27242e-06	0.981862	nifS
YP_0114	NC_005810.1	1	4.21262e-06	7	4.13621e-06	0.981862	YP_0114
YP_0608	NC_005810.1	1	4.21262e-06	7	4.13621e-06	0.981862	YP_0608
YP_0623	NC_005810.1	1	4.21262e-06	7	4.13621e-06	0.981862	phnK
YP_0979	NC_005810.1	1	4.21262e-06	7	4.13621e-06	0.981862	YP_0979
YP_1930	NC_005810.1	1	4.21262e-06	7	4.13621e-06	0.981862	YP_1930
YP_2668	NC_005810.1	1	4.21262e-06	7	4.13621e-06	0.981862	YP_2668
YP_3062	NC_005810.1	1	4.21262e-06	7	4.13621e-06	0.981862	YP_3062
YP_pMT049	NC_005815.1	1	4.21262e-06	7	4.13621e-06	0.981862	YP_pMT049
YP_pMT091	NC_005815.1	1	4.21262e-06	7	4.13621e-06	0.981862	YP_pMT091
YP_1487	NC_005810.1	12	5.05514e-05	83	4.90436e-05	0.970173	YP_1487
YP_0232	NC_005810.1	276	0.00116268	1899	0.00112209	0.965091	rpoA
YP_3784	NC_005810.1	8	3.3701e-05	55	3.24988e-05	0.964328	YP_3784
YP_1009	NC_005810.1	14	5.89767e-05	96	5.67252e-05	0.961824	bioB
YP_3538	NC_005810.1	13	5.47641e-05	88	5.19981e-05	0.949492	aslA2
YP_1580	NC_005810.1	8	3.3701e-05	54	3.19079e-05	0.946795	rbsB6
YP_2594	NC_005810.1	4	1.68505e-05	27	1.59539e-05	0.946795	napF2
YP_2925	NC_005810.1	4	1.68505e-05	27	1.59539e-05	0.946795	YP_2925
YP_2936	NC_005810.1	15	6.31893e-05	100	5.90887e-05	0.935106	YP_2936
YP_3326	NC_005810.1	5	2.10631e-05	33	1.94993e-05	0.925755	rbsC2
YP_t35	NC_005810.1	23	9.68902e-05	151	8.92239e-05	0.920876	YP_t35
YP_1800	NC_005810.1	4	1.68505e-05	26	1.53631e-05	0.911729	sgaU
YP_3254	NC_005810.1	4	1.68505e-05	26	1.53631e-05	0.911729	ugpA
YP_0638	NC_005810.1	2	8.42524e-06	13	7.68153e-06	0.911729	argI
YP_3168	NC_005810.1	2	8.42524e-06	13	7.68153e-06	0.911729	fimC8
YP_3868	NC_005810.1	2	8.42524e-06	13	7.68153e-06	0.911729	YP_3868
YP_3651	NC_005810.1	18	7.58271e-05	116	6.85429e-05	0.903936	leuC
YP_0895	NC_005810.1	23	9.68902e-05	146	8.62695e-05	0.890384	YP_0895
YP_0660	NC_005810.1	3	1.26379e-05	19	1.12269e-05	0.888351	YP_0660
YP_1757	NC_005810.1	45	0.000189568	282	0.00016663	0.879	YP_1757
YP_1353	NC_005810.1	4	1.68505e-05	25	1.47722e-05	0.876662	YP_1353
YP_1453	NC_005810.1	5	2.10631e-05	31	1.83175e-05	0.869649	ucpA
YP_1130	NC_005810.1	9	3.79136e-05	55	3.24988e-05	0.857181	rbsK2
YP_1601	NC_005810.1	14	5.89767e-05	84	4.96345e-05	0.841596	flhA
YP_2280	NC_005810.1	7	2.94883e-05	42	2.48173e-05	0.841596	tas2
YP_3157	NC_005810.1	7	2.94883e-05	42	2.48173e-05	0.841596	ilvY
YP_3564	NC_005810.1	10	4.21262e-05	60	3.54532e-05	0.841596	YP_3564
YP_1083	NC_005810.1	5	2.10631e-05	30	1.77266e-05	0.841596	YP_1083
YP_3405	NC_005810.1	5	2.10631e-05	30	1.77266e-05	0.841596	fimD7
YP_2574	NC_005810.1	4	1.68505e-05	24	1.41813e-05	0.841596	YP_2574
YP_3413	NC_005810.1	3	1.26379e-05	18	1.0636e-05	0.841596	senA
YP_2404	NC_005810.1	2	8.42524e-06	12	7.09064e-06	0.841596	smfA
YP_1288	NC_005810.1	1	4.21262e-06	6	3.54532e-06	0.841596	psaB
YP_1572	NC_005810.1	1	4.21262e-06	6	3.54532e-06	0.841596	fliP
YP_1747	NC_005810.1	1	4.21262e-06	6	3.54532e-06	0.841596	togM
YP_1991	NC_005810.1	1	4.21262e-06	6	3.54532e-06	0.841596	YP_1991
YP_2845	NC_005810.1	1	4.21262e-06	6	3.54532e-06	0.841596	hofG3
YP_2972	NC_005810.1	1	4.21262e-06	6	3.54532e-06	0.841596	YP_2972
YP_3338	NC_005810.1	1	4.21262e-06	6	3.54532e-06	0.841596	YP_3338
YP_pMT051	NC_005815.1	1	4.21262e-06	6	3.54532e-06	0.841596	YP_pMT051
YP_pMT061	NC_005815.1	1	4.21262e-06	6	3.54532e-06	0.841596	YP_pMT061
YP_pMT090	NC_005815.1	1	4.21262e-06	6	3.54532e-06	0.841596	YP_pMT090
YP_0891	NC_005810.1	25	0.000105315	148	8.74513e-05	0.830374	xkdT
YP_r6	NC_005810.1	229	0.00096469	1350	0.000797697	0.826895	YP_r6
YP_r9	NC_005810.1	230	0.000968902	1351	0.000798288	0.82391	YP_r9
YP_pCD85	NC_005813.1	10	4.21262e-05	58	3.42714e-05	0.813542	YP_pCD85
YP_1774	NC_005810.1	4	1.68505e-05	23	1.35904e-05	0.806529	aer
YP_3027	NC_005810.1	4	1.68505e-05	23	1.35904e-05	0.806529	fliG
YP_3247	NC_005810.1	4	1.68505e-05	23	1.35904e-05	0.806529	YP_3247
YP_3066	NC_005810.1	3	1.26379e-05	17	1.00451e-05	0.79484	YP_3066
YP_2545	NC_005810.1	38	0.00016008	214	0.00012645	0.789919	glnB
YP_2519	NC_005810.1	10	4.21262e-05	56	3.30897e-05	0.785489	YP_2519
YP_2934	NC_005810.1	10	4.21262e-05	56	3.30897e-05	0.785489	bglX2
YP_0478	NC_005810.1	44	0.000185355	246	0.000145358	0.784214	mmcQ
YP_t24	NC_005810.1	44	0.000185355	246	0.000145358	0.784214	YP_t24
YP_2586	NC_005810.1	14	5.89767e-05	78	4.60892e-05	0.781482	yfuC
YP_2705	NC_005810.1	7	2.94883e-05	39	2.30446e-05	0.781482	YP_2705
YP_3793	NC_005810.1	11	4.63388e-05	61	3.60441e-05	0.777838	YP_3793
YP_2624	NC_005810.1	4	1.68505e-05	22	1.29995e-05	0.771463	acrA7
YP_2836	NC_005810.1	4	1.68505e-05	22	1.29995e-05	0.771463	YP_2836
YP_3456	NC_005810.1	4	1.68505e-05	22	1.29995e-05	0.771463	YP_3456
YP_2854	NC_005810.1	2	8.42524e-06	11	6.49976e-06	0.771463	YP_2854
YP_3248	NC_005810.1	2	8.42524e-06	11	6.49976e-06	0.771463	YP_3248
YP_2928	NC_005810.1	17	7.16145e-05	93	5.49525e-05	0.767337	YP_2928
YP_2104	NC_005810.1	7	2.94883e-05	38	2.24537e-05	0.761444	YP_2104
YP_2573	NC_005810.1	12	5.05514e-05	65	3.84077e-05	0.759774	clpA3
YP_1552	NC_005810.1	11	4.63388e-05	59	3.48623e-05	0.752335	fliD
YP_3358	NC_005810.1	6	2.52757e-05	32	1.89084e-05	0.748085	YP_3358
YP_2048	NC_005810.1	22	9.26776e-05	117	6.91338e-05	0.74596	YP_2048
YP_3315	NC_005810.1	10	4.21262e-05	53	3.1317e-05	0.743409	gntV
YP_r3	NC_005810.1	250	0.00105315	1315	0.000777016	0.737799	YP_r3
YP_2575	NC_005810.1	4	1.68505e-05	21	1.24086e-05	0.736396	YP_2575
YP_r17	NC_005810.1	116	0.000488664	606	0.000358078	0.732769	YP_r17
YP_0370	NC_005810.1	6	2.52757e-05	31	1.83175e-05	0.724707	mglA2
YP_r4	NC_005810.1	102549	0.432	526431	0.311061	0.720049	YP_r4
YP_3794	NC_005810.1	11	4.63388e-05	56	3.30897e-05	0.714081	mcrB
YP_r1	NC_005810.1	103699	0.436844	527344	0.311601	0.713299	YP_r1
YP_r7	NC_005810.1	103142	0.434498	524218	0.309754	0.7129	YP_r7
YP_r10	NC_005810.1	117	0.000492876	594	0.000350987	0.712119	YP_r10
YP_3942	NC_005810.1	21	8.8465e-05	106	6.2634e-05	0.708009	rhsA5
YP_2346	NC_005810.1	6	2.52757e-05	30	1.77266e-05	0.70133	proP26
YP_0354	NC_005810.1	2	8.42524e-06	10	5.90887e-06	0.70133	sgbU
YP_pMT006	NC_005815.1	2	8.42524e-06	10	5.90887e-06	0.70133	YP_pMT006
YP_0522	NC_005810.1	1	4.21262e-06	5	2.95443e-06	0.70133	YP_0522
YP_0628	NC_005810.1	1	4.21262e-06	5	2.95443e-06	0.70133	phnF1
YP_1498	NC_005810.1	1	4.21262e-06	5	2.95443e-06	0.70133	malG2
YP_2537	NC_005810.1	1	4.21262e-06	5	2.95443e-06	0.70133	YP_2537
YP_3001	NC_005810.1	1	4.21262e-06	5	2.95443e-06	0.70133	YP_3001
YP_3009	NC_005810.1	1	4.21262e-06	5	2.95443e-06	0.70133	pppA2
YP_pMT019	NC_005815.1	1	4.21262e-06	5	2.95443e-06	0.70133	YP_pMT019
YP_1671	NC_005810.1	13	5.47641e-05	63	3.72259e-05	0.67975	lysR8
YP_2715	NC_005810.1	10	4.21262e-05	48	2.83626e-05	0.673276	acrB3
YP_2315	NC_005810.1	5	2.10631e-05	24	1.41813e-05	0.673276	rbsA2
YP_2760	NC_005810.1	5	2.10631e-05	24	1.41813e-05	0.673276	YP_2760
YP_3246	NC_005810.1	5	2.10631e-05	24	1.41813e-05	0.673276	YP_3246
YP_1556	NC_005810.1	34	0.000143229	163	9.63146e-05	0.672451	araC3
YP_0901	NC_005810.1	43	0.000181143	206	0.000121723	0.671972	YP_0901
YP_1142	NC_005810.1	8	3.3701e-05	38	2.24537e-05	0.666263	mrcA2
YP_pMT045	NC_005815.1	4	1.68505e-05	19	1.12269e-05	0.666263	YP_pMT045
YP_2411	NC_005810.1	43	0.000181143	204	0.000120541	0.665448	mepA
YP_3486	NC_005810.1	15	6.31893e-05	71	4.1953e-05	0.663925	fecB4
YP_0889	NC_005810.1	6	2.52757e-05	28	1.65448e-05	0.654574	YP_0889
YP_0129	NC_005810.1	3	1.26379e-05	14	8.27242e-06	0.654574	comFC
YP_2494	NC_005810.1	3	1.26379e-05	14	8.27242e-06	0.654574	kdpB
YP_2926	NC_005810.1	3	1.26379e-05	14	8.27242e-06	0.654574	YP_2926
YP_3922	NC_005810.1	3	1.26379e-05	14	8.27242e-06	0.654574	ssuD
YP_t9	NC_005810.1	161	0.000678232	744	0.00043962	0.648185	YP_t9
YP_2197	NC_005810.1	13	5.47641e-05	60	3.54532e-05	0.647381	YP_2197
YP_1300	NC_005810.1	10	4.21262e-05	46	2.71808e-05	0.645223	xylB1
YP_0357	NC_005810.1	5	2.10631e-05	23	1.35904e-05	0.645223	mglA1
YP_0322	NC_005810.1	17	7.16145e-05	78	4.60892e-05	0.643573	cysN
YP_3776	NC_005810.1	19	8.00398e-05	87	5.14072e-05	0.64227	ptsA
YP_1438	NC_005810.1	36	0.000151654	164	9.69055e-05	0.638989	hisG
YP_3398	NC_005810.1	9	3.79136e-05	41	2.42264e-05	0.638989	mglA7
YP_1811	NC_005810.1	6	2.52757e-05	27	1.59539e-05	0.631197	cheZ
YP_0683	NC_005810.1	4	1.68505e-05	18	1.0636e-05	0.631197	argE1
YP_3953	NC_005810.1	4	1.68505e-05	18	1.0636e-05	0.631197	YP_3953
YP_1500	NC_005810.1	2	8.42524e-06	9	5.31798e-06	0.631197	ugpB2
YP_2897	NC_005810.1	2	8.42524e-06	9	5.31798e-06	0.631197	exuT1
YP_3990	NC_005810.1	2	8.42524e-06	9	5.31798e-06	0.631197	YP_3990
YP_2535	NC_005810.1	25	0.000105315	112	6.61793e-05	0.628391	mltE2
YP_0371	NC_005810.1	5	2.10631e-05	22	1.29995e-05	0.61717	araH3
YP_0705	NC_005810.1	3	1.26379e-05	13	7.68153e-06	0.607819	lysR3
YP_1515	NC_005810.1	3	1.26379e-05	13	7.68153e-06	0.607819	YP_1515
YP_1595	NC_005810.1	8	3.3701e-05	34	2.00902e-05	0.59613	flgA
YP_3437	NC_005810.1	8	3.3701e-05	34	2.00902e-05	0.59613	vgrG3
YP_2809	NC_005810.1	205	0.000863587	843	0.000498118	0.576801	glnD
YP_t43	NC_005810.1	135	0.000568704	549	0.000324397	0.570415	YP_t43
YP_1456	NC_005810.1	28	0.000117953	113	6.67702e-05	0.566073	YP_1456
YP_3342	NC_005810.1	5	2.10631e-05	20	1.18177e-05	0.561064	gntT2
YP_1482	NC_005810.1	3	1.26379e-05	12	7.09064e-06	0.561064	YP_1482
YP_0954	NC_005810.1	2	8.42524e-06	8	4.7271e-06	0.561064	phnC
YP_3070	NC_005810.1	2	8.42524e-06	8	4.7271e-06	0.561064	YP_3070
YP_3433	NC_005810.1	2	8.42524e-06	8	4.7271e-06	0.561064	YP_3433
YP_3021	NC_005810.1	1	4.21262e-06	4	2.36355e-06	0.561064	fliP
YP_3198	NC_005810.1	1	4.21262e-06	4	2.36355e-06	0.561064	YP_3198
YP_1734	NC_005810.1	12	5.05514e-05	47	2.77717e-05	0.549375	fimD4
YP_r12	NC_005810.1	142414	0.599936	543341	0.321053	0.535146	YP_r12
YP_1008	NC_005810.1	4	1.68505e-05	15	8.8633e-06	0.525997	bioF
YP_1355	NC_005810.1	4	1.68505e-05	15	8.8633e-06	0.525997	fabD1
YP_t29	NC_005810.1	22	9.26776e-05	82	4.84527e-05	0.522809	YP_t29
YP_3439	NC_005810.1	33	0.000139016	121	7.14973e-05	0.514308	rhsA2
YP_2057	NC_005810.1	3	1.26379e-05	11	6.49976e-06	0.514308	YP_2057
YP_2932	NC_005810.1	3	1.26379e-05	11	6.49976e-06	0.514308	malG5
YP_pMT007	NC_005815.1	23	9.68902e-05	84	4.96345e-05	0.512276	YP_pMT007
YP_1136	NC_005810.1	19	8.00398e-05	68	4.01803e-05	0.502004	ilvB1
YP_3920	NC_005810.1	7	2.94883e-05	25	1.47722e-05	0.50095	ssuB
YP_0970	NC_005810.1	75	0.000315946	267	0.000157767	0.499347	dnaJ1
YP_pMT033	NC_005815.1	26	0.000109528	92	5.43616e-05	0.496326	YP_pMT033
YP_0356	NC_005810.1	2	8.42524e-06	7	4.13621e-06	0.490931	araH2
YP_3020	NC_005810.1	2	8.42524e-06	7	4.13621e-06	0.490931	fliQ3
YP_pMT070	NC_005815.1	2	8.42524e-06	7	4.13621e-06	0.490931	YP_pMT070
YP_pMT076	NC_005815.1	5	2.10631e-05	17	1.00451e-05	0.476904	YP_pMT076
YP_2766	NC_005810.1	16	6.74019e-05	53	3.1317e-05	0.464631	fUI1
YP_3944	NC_005810.1	13	5.47641e-05	43	2.54081e-05	0.463957	vgrG7
YP_r13	NC_005810.1	115	0.000484451	379	0.000223946	0.462268	YP_r13
YP_3951	NC_005810.1	11	4.63388e-05	36	2.12719e-05	0.459052	clpB4
YP_r16	NC_005810.1	143724	0.605454	467853	0.276448	0.456596	YP_r16
YP_t19	NC_005810.1	8	3.3701e-05	26	1.53631e-05	0.455864	YP_t19
YP_1132	NC_005810.1	4	1.68505e-05	13	7.68153e-06	0.455864	araH4
YP_3029	NC_005810.1	4	1.68505e-05	13	7.68153e-06	0.455864	fliI
YP_3935	NC_005810.1	16	6.74019e-05	51	3.01352e-05	0.447098	vgrG6
YP_0483	NC_005810.1	6	2.52757e-05	19	1.12269e-05	0.444175	rhaD
YP_2582	NC_005810.1	6	2.52757e-05	19	1.12269e-05	0.444175	citB3
YP_3556	NC_005810.1	6	2.52757e-05	19	1.12269e-05	0.444175	rbsC3
YP_0858	NC_005810.1	16	6.74019e-05	50	2.95443e-05	0.438331	YP_0858
YP_t12	NC_005810.1	49	0.000206418	153	9.04057e-05	0.437973	YP_t12
YP_57	NC_005810.1	18	7.58271e-05	54	3.19079e-05	0.420798	YP_57
YP_3026	NC_005810.1	10	4.21262e-05	30	1.77266e-05	0.420798	fliF
YP_2293	NC_005810.1	5	2.10631e-05	15	8.8633e-06	0.420798	YP_2293
YP_2493	NC_005810.1	4	1.68505e-05	12	7.09064e-06	0.420798	kdpC
YP_pMT052	NC_005815.1	4	1.68505e-05	12	7.09064e-06	0.420798	YP_pMT052
YP_2847	NC_005810.1	3	1.26379e-05	9	5.31798e-06	0.420798	gspK
YP_2933	NC_005810.1	3	1.26379e-05	9	5.31798e-06	0.420798	YP_2933
YP_3577	NC_005810.1	3	1.26379e-05	9	5.31798e-06	0.420798	YP_3577
YP_0745	NC_005810.1	2	8.42524e-06	6	3.54532e-06	0.420798	YP_0745
YP_1571	NC_005810.1	2	8.42524e-06	6	3.54532e-06	0.420798	fliO
YP_1587	NC_005810.1	2	8.42524e-06	6	3.54532e-06	0.420798	flgI
YP_3465	NC_005810.1	2	8.42524e-06	6	3.54532e-06	0.420798	ompA4
YP_0735	NC_005810.1	1	4.21262e-06	3	1.77266e-06	0.420798	YP_0735
YP_1148	NC_005810.1	1	4.21262e-06	3	1.77266e-06	0.420798	YP_1148
YP_1378	NC_005810.1	1	4.21262e-06	3	1.77266e-06	0.420798	YP_1378
YP_2992	NC_005810.1	1	4.21262e-06	3	1.77266e-06	0.420798	YP_2992
YP_3019	NC_005810.1	1	4.21262e-06	3	1.77266e-06	0.420798	fliR3
YP_3053	NC_005810.1	1	4.21262e-06	3	1.77266e-06	0.420798	YP_3053
YP_3787	NC_005810.1	1	4.21262e-06	3	1.77266e-06	0.420798	YP_3787
YP_pMT062	NC_005815.1	1	4.21262e-06	3	1.77266e-06	0.420798	YP_pMT062
YP_pMT064	NC_005815.1	1	4.21262e-06	3	1.77266e-06	0.420798	YP_pMT064
YP_2344	NC_005810.1	12	5.05514e-05	34	2.00902e-05	0.39742	edd
YP_0625	NC_005810.1	6	2.52757e-05	17	1.00451e-05	0.39742	phnI
YP_2316	NC_005810.1	6	2.52757e-05	17	1.00451e-05	0.39742	rbsB7
YP_0603	NC_005810.1	22	9.26776e-05	62	3.6635e-05	0.395295	YP_0603
YP_1832	NC_005810.1	11	4.63388e-05	31	1.83175e-05	0.395295	YP_1832
YP_3400	NC_005810.1	30	0.000126379	84	4.96345e-05	0.392745	xylA
YP_2005	NC_005810.1	5	2.10631e-05	14	8.27242e-06	0.392745	trpG
YP_pMT047	NC_005815.1	5	2.10631e-05	14	8.27242e-06	0.392745	YP_pMT047
YP_3316	NC_005810.1	8	3.3701e-05	22	1.29995e-05	0.385731	gntT1
YP_2442	NC_005810.1	22	9.26776e-05	60	3.54532e-05	0.382543	icmF2
YP_1144	NC_005810.1	3	1.26379e-05	8	4.7271e-06	0.374042	YP_1144
YP_1422	NC_005810.1	20	8.42524e-05	53	3.1317e-05	0.371705	ysuD
YP_3024	NC_005810.1	8	3.3701e-05	21	1.24086e-05	0.368198	atoC3
YP_2711	NC_005810.1	5	2.10631e-05	13	7.68153e-06	0.364691	goaG
YP_3945	NC_005810.1	7	2.94883e-05	18	1.0636e-05	0.360684	YP_3945
YP_1808	NC_005810.1	11	4.63388e-05	28	1.65448e-05	0.357041	cheR
YP_1133	NC_005810.1	8	3.3701e-05	20	1.18177e-05	0.350665	rbsA1
YP_1350	NC_005810.1	8	3.3701e-05	20	1.18177e-05	0.350665	caiD1
YP_3947	NC_005810.1	8	3.3701e-05	20	1.18177e-05	0.350665	icmF4
YP_3101	NC_005810.1	4	1.68505e-05	10	5.90887e-06	0.350665	YP_3101
YP_1074	NC_005810.1	2	8.42524e-06	5	2.95443e-06	0.350665	trp1400A
YP_2645	NC_005810.1	2	8.42524e-06	5	2.95443e-06	0.350665	YP_2645
YP_t30	NC_005810.1	35	0.000147442	87	5.14072e-05	0.348661	YP_t30
YP_1748	NC_005810.1	7	2.94883e-05	17	1.00451e-05	0.340646	pelW
YP_3056	NC_005810.1	7	2.94883e-05	17	1.00451e-05	0.340646	motB2
YP_3948	NC_005810.1	7	2.94883e-05	17	1.00451e-05	0.340646	YP_3948
YP_3537	NC_005810.1	5	2.10631e-05	12	7.09064e-06	0.336638	aslB2
YP_2006	NC_005810.1	9	3.79136e-05	20	1.18177e-05	0.311702	trpE2
YP_t51	NC_005810.1	788	0.00331954	1684	0.000995054	0.299756	YP_t51
YP_2716	NC_005810.1	18	7.58271e-05	38	2.24537e-05	0.296117	acrB4
YP_1275	NC_005810.1	10	4.21262e-05	21	1.24086e-05	0.294558	nlpA1
YP_t16	NC_005810.1	28	0.000117953	58	3.42714e-05	0.290551	YP_t16
YP_0866	NC_005810.1	17	7.16145e-05	35	2.0681e-05	0.288783	plsC1
YP_t18	NC_005810.1	55	0.000231694	111	6.55885e-05	0.283082	YP_t18
YP_2388	NC_005810.1	64	0.000269608	129	7.62244e-05	0.282724	hisM
YP_2576	NC_005810.1	8	3.3701e-05	16	9.45419e-06	0.280532	YP_2576
YP_3023	NC_005810.1	6	2.52757e-05	12	7.09064e-06	0.280532	fliM
YP_1061	NC_005810.1	4	1.68505e-05	8	4.7271e-06	0.280532	YP_1061
YP_3344	NC_005810.1	4	1.68505e-05	8	4.7271e-06	0.280532	YP_3344
YP_pMT048	NC_005815.1	4	1.68505e-05	8	4.7271e-06	0.280532	YP_pMT048
YP_3036	NC_005810.1	3	1.26379e-05	6	3.54532e-06	0.280532	flgD
YP_1250	NC_005810.1	2	8.42524e-06	4	2.36355e-06	0.280532	smtA3
YP_1358	NC_005810.1	2	8.42524e-06	4	2.36355e-06	0.280532	YP_1358
YP_1503	NC_005810.1	2	8.42524e-06	4	2.36355e-06	0.280532	nagC3
YP_3022	NC_005810.1	2	8.42524e-06	4	2.36355e-06	0.280532	fliN2
YP_pCD05	NC_005813.1	2	8.42524e-06	4	2.36355e-06	0.280532	YP_pCD05
YP_pCD59	NC_005813.1	2	8.42524e-06	4	2.36355e-06	0.280532	YP_pCD59
YP_0673	NC_005810.1	1	4.21262e-06	2	1.18177e-06	0.280532	YP_0673
YP_1520	NC_005810.1	1	4.21262e-06	2	1.18177e-06	0.280532	hcp4
YP_1589	NC_005810.1	1	4.21262e-06	2	1.18177e-06	0.280532	flgG1
YP_1593	NC_005810.1	1	4.21262e-06	2	1.18177e-06	0.280532	flgC
YP_3000	NC_005810.1	1	4.21262e-06	2	1.18177e-06	0.280532	YP_3000
YP_3314	NC_005810.1	1	4.21262e-06	2	1.18177e-06	0.280532	YP_3314
YP_3464	NC_005810.1	1	4.21262e-06	2	1.18177e-06	0.280532	YP_3464
YP_3873	NC_005810.1	1	4.21262e-06	2	1.18177e-06	0.280532	YP_3873
YP_pMT021	NC_005815.1	1	4.21262e-06	2	1.18177e-06	0.280532	YP_pMT021
YP_pMT023	NC_005815.1	1	4.21262e-06	2	1.18177e-06	0.280532	YP_pMT023
YP_t41	NC_005810.1	39	0.000164292	76	4.49074e-05	0.273339	YP_t41
YP_0353	NC_005810.1	17	7.16145e-05	33	1.94993e-05	0.272281	sgbK
YP_1131	NC_005810.1	14	5.89767e-05	27	1.59539e-05	0.270513	mviM1
YP_3785	NC_005810.1	14	5.89767e-05	27	1.59539e-05	0.270513	sbcC3
YP_0910	NC_005810.1	53	0.000223269	102	6.02705e-05	0.269946	pla2
YP_3468	NC_005810.1	22	9.26776e-05	42	2.48173e-05	0.26778	vgrG4
YP_3251	NC_005810.1	8	3.3701e-05	15	8.8633e-06	0.262999	YP_3251
YP_t22	NC_005810.1	105	0.000442325	195	0.000115223	0.260494	YP_t22
YP_0484	NC_005810.1	6	2.52757e-05	11	6.49976e-06	0.257154	rhaA
YP_1363	NC_005810.1	6	2.52757e-05	11	6.49976e-06	0.257154	vgrG1
YP_2846	NC_005810.1	6	2.52757e-05	11	6.49976e-06	0.257154	hofG4
YP_58	NC_005810.1	158	0.000665594	288	0.000170175	0.255675	YP_58
YP_1273	NC_005810.1	17	7.16145e-05	30	1.77266e-05	0.247528	YP_1273
YP_1252	NC_005810.1	8	3.3701e-05	14	8.27242e-06	0.245465	btuC1
YP_0788	NC_005810.1	4	1.68505e-05	7	4.13621e-06	0.245465	glnK
YP_pMT025	NC_005815.1	4	1.68505e-05	7	4.13621e-06	0.245465	YP_pMT025
YP_t4	NC_005810.1	333	0.0014028	563	0.000332669	0.237146	YP_t4
YP_0677	NC_005810.1	6	2.52757e-05	10	5.90887e-06	0.233777	artM1
YP_1254	NC_005810.1	6	2.52757e-05	10	5.90887e-06	0.233777	hflC3
YP_3467	NC_005810.1	3	1.26379e-05	5	2.95443e-06	0.233777	clpB3
YP_t62	NC_005810.1	62	0.000261182	103	6.08614e-05	0.233022	YP_t62
YP_t44	NC_005810.1	136	0.000572916	225	0.00013295	0.232058	YP_t44
YP_2335	NC_005810.1	70	0.000294883	115	6.7952e-05	0.230437	menC
YP_t28	NC_005810.1	134	0.000564491	219	0.000129404	0.229241	YP_t28
YP_t27	NC_005810.1	71	0.000299096	111	6.55885e-05	0.219289	YP_t27
YP_1806	NC_005810.1	9	3.79136e-05	14	8.27242e-06	0.218191	cheD1
YP_t26	NC_005810.1	91	0.000383348	138	8.15424e-05	0.212711	YP_t26
YP_2729	NC_005810.1	12	5.05514e-05	18	1.0636e-05	0.210399	proP27
YP_0624	NC_005810.1	6	2.52757e-05	9	5.31798e-06	0.210399	phnJ
YP_1375	NC_005810.1	6	2.52757e-05	9	5.31798e-06	0.210399	YP_1375
YP_1564	NC_005810.1	2	8.42524e-06	3	1.77266e-06	0.210399	fliH
YP_3406	NC_005810.1	2	8.42524e-06	3	1.77266e-06	0.210399	fimA7
YP_3691	NC_005810.1	2	8.42524e-06	3	1.77266e-06	0.210399	YP_3691
YP_t23	NC_005810.1	340	0.00143229	508	0.000300171	0.209574	YP_t23
YP_2841	NC_005810.1	30	0.000126379	44	2.5999e-05	0.205723	gspE
YP_2380	NC_005810.1	13	5.47641e-05	19	1.12269e-05	0.205004	ptsN1
YP_0489	NC_005810.1	62	0.000261182	90	5.31798e-05	0.203612	rhaT2
YP_3448	NC_005810.1	9	3.79136e-05	13	7.68153e-06	0.202606	iucC
YP_59	NC_005810.1	520	0.00219056	748	0.000441983	0.201767	YP_59
YP_t17	NC_005810.1	504	0.00212316	705	0.000416575	0.196205	YP_t17
YP_t37	NC_005810.1	176	0.000741421	246	0.000145358	0.196054	YP_t37
YP_1519	NC_005810.1	8	3.3701e-05	11	6.49976e-06	0.192866	tnpA_2
YP_1170	NC_005810.1	131	0.000551853	180	0.00010636	0.192732	YP_1170
YP_3404	NC_005810.1	18	7.58271e-05	24	1.41813e-05	0.187021	fimD6
YP_t36	NC_005810.1	190	0.000800398	252	0.000148904	0.186037	YP_t36
YP_1379	NC_005810.1	11	4.63388e-05	14	8.27242e-06	0.17852	YP_1379
YP_1817	NC_005810.1	30	0.000126379	38	2.24537e-05	0.17767	YP_1817
YP_1371	NC_005810.1	27	0.000113741	34	2.00902e-05	0.176631	icmF1
YP_1360	NC_005810.1	4	1.68505e-05	5	2.95443e-06	0.175332	ompA2
YP_t38	NC_005810.1	172	0.000724571	207	0.000122314	0.168808	YP_t38
YP_1501	NC_005810.1	6	2.52757e-05	7	4.13621e-06	0.163644	mviM2
YP_2838	NC_005810.1	7	2.94883e-05	8	4.7271e-06	0.160304	YP_2838
YP_3054	NC_005810.1	7	2.94883e-05	8	4.7271e-06	0.160304	fliA2
YP_0621	NC_005810.1	15	6.31893e-05	17	1.00451e-05	0.158968	phnL1
YP_1247	NC_005810.1	10	4.21262e-05	11	6.49976e-06	0.154293	artM
YP_3052	NC_005810.1	15	6.31893e-05	16	9.45419e-06	0.149617	fliK2
YP_1357	NC_005810.1	24	0.000101103	25	1.47722e-05	0.14611	YP_1357
YP_1550	NC_005810.1	8	3.3701e-05	8	4.7271e-06	0.140266	fliA
YP_3956	NC_005810.1	6	2.52757e-05	6	3.54532e-06	0.140266	YP_3956
YP_2851	NC_005810.1	5	2.10631e-05	5	2.95443e-06	0.140266	YP_2851
YP_3005	NC_005810.1	5	2.10631e-05	5	2.95443e-06	0.140266	YP_3005
YP_1562	NC_005810.1	4	1.68505e-05	4	2.36355e-06	0.140266	fliF
YP_3038	NC_005810.1	4	1.68505e-05	4	2.36355e-06	0.140266	flgF
YP_1574	NC_005810.1	3	1.26379e-05	3	1.77266e-06	0.140266	fliR
YP_3449	NC_005810.1	3	1.26379e-05	3	1.77266e-06	0.140266	iucB
YP_pMT098	NC_005815.1	3	1.26379e-05	3	1.77266e-06	0.140266	YP_pMT098
YP_pMT086	NC_005815.1	2	8.42524e-06	2	1.18177e-06	0.140266	YP_pMT086
YP_0418	NC_005810.1	1	4.21262e-06	1	5.90887e-07	0.140266	YP_0418
YP_0849	NC_005810.1	1	4.21262e-06	1	5.90887e-07	0.140266	YP_0849
YP_1091	NC_005810.1	1	4.21262e-06	1	5.90887e-07	0.140266	YP_1091
YP_1359	NC_005810.1	1	4.21262e-06	1	5.90887e-07	0.140266	YP_1359
YP_1502	NC_005810.1	1	4.21262e-06	1	5.90887e-07	0.140266	YP_1502
YP_1568	NC_005810.1	1	4.21262e-06	1	5.90887e-07	0.140266	fliL
YP_1782	NC_005810.1	1	4.21262e-06	1	5.90887e-07	0.140266	YP_1782
YP_pCD84	NC_005813.1	1	4.21262e-06	1	5.90887e-07	0.140266	YP_pCD84
YP_pMT018	NC_005815.1	1	4.21262e-06	1	5.90887e-07	0.140266	YP_pMT018
YP_pMT020	NC_005815.1	1	4.21262e-06	1	5.90887e-07	0.140266	YP_pMT020
YP_pMT089	NC_005815.1	1	4.21262e-06	1	5.90887e-07	0.140266	YP_pMT089
YP_pMT103	NC_005815.1	1	4.21262e-06	1	5.90887e-07	0.140266	YP_pMT103
YP_2832	NC_005810.1	62	0.000261182	61	3.60441e-05	0.138004	YP_2832
YP_t20	NC_005810.1	119	0.000501302	117	6.91338e-05	0.137909	YP_t20
YP_t11	NC_005810.1	787	0.00331533	748	0.000441983	0.133315	YP_t11
YP_0980	NC_005810.1	16	6.74019e-05	15	8.8633e-06	0.131499	YP_0980
YP_1586	NC_005810.1	13	5.47641e-05	12	7.09064e-06	0.129476	flgJ
YP_t66	NC_005810.1	104	0.000438112	90	5.31798e-05	0.121384	YP_t66
YP_1563	NC_005810.1	26	0.000109528	22	1.29995e-05	0.118687	fliG
YP_t39	NC_005810.1	239	0.00100682	202	0.000119359	0.118551	YP_t39
YP_t69	NC_005810.1	82	0.000345435	69	4.07712e-05	0.118029	YP_t69
YP_0626	NC_005810.1	6	2.52757e-05	5	2.95443e-06	0.116888	phnH
YP_1305	NC_005810.1	11	4.63388e-05	9	5.31798e-06	0.114763	YP_1305
YP_1932	NC_005810.1	11	4.63388e-05	9	5.31798e-06	0.114763	YP_1932
YP_1249	NC_005810.1	15	6.31893e-05	12	7.09064e-06	0.112213	YP_1249
YP_1253	NC_005810.1	5	2.10631e-05	4	2.36355e-06	0.112213	fecB2
YP_pMT028	NC_005815.1	9	3.79136e-05	7	4.13621e-06	0.109096	YP_pMT028
YP_1569	NC_005810.1	13	5.47641e-05	10	5.90887e-06	0.107897	fliM
YP_t49	NC_005810.1	356	0.00149969	272	0.000160721	0.107169	YP_t49
YP_t60	NC_005810.1	356	0.00149969	270	0.000159539	0.106381	YP_t60
YP_0431	NC_005810.1	4	1.68505e-05	3	1.77266e-06	0.105199	lysR2
YP_t1	NC_005810.1	472	0.00198836	345	0.000203856	0.102525	YP_t1
YP_t15	NC_005810.1	50	0.000210631	36	2.12719e-05	0.100991	YP_t15
YP_t65	NC_005810.1	198	0.000834099	141	8.33151e-05	0.0998863	YP_t65
YP_t40	NC_005810.1	153	0.000644531	106	6.2634e-05	0.0971777	YP_t40
YP_3462	NC_005810.1	35	0.000147442	24	1.41813e-05	0.0961824	YP_3462
YP_1377	NC_005810.1	19	8.00398e-05	13	7.68153e-06	0.0959714	YP_1377
YP_1592	NC_005810.1	3	1.26379e-05	2	1.18177e-06	0.0935106	flgD
YP_1933	NC_005810.1	3	1.26379e-05	2	1.18177e-06	0.0935106	YP_1933
YP_3034	NC_005810.1	3	1.26379e-05	2	1.18177e-06	0.0935106	flgB
YP_s4	NC_005810.1	3	1.26379e-05	2	1.18177e-06	0.0935106	ssrA
YP_t42	NC_005810.1	138	0.000581341	89	5.25889e-05	0.0904614	YP_t42
YP_1304	NC_005810.1	22	9.26776e-05	14	8.27242e-06	0.0892601	fabG4
YP_pMT012	NC_005815.1	10	4.21262e-05	6	3.54532e-06	0.0841596	YP_pMT012
YP_t71	NC_005810.1	297	0.00125115	174	0.000102814	0.082176	YP_t71
YP_t64	NC_005810.1	5059	0.0213116	2947	0.00174134	0.0817086	YP_t64
YP_t21	NC_005810.1	124	0.000522365	72	4.25439e-05	0.0814447	YP_t21
YP_t48	NC_005810.1	786	0.00331112	456	0.000269444	0.0813757	YP_t48
YP_t61	NC_005810.1	716	0.00301624	414	0.000244627	0.0811035	YP_t61
YP_t47	NC_005810.1	2508	0.0105652	1432	0.00084615	0.080088	YP_t47
YP_t72	NC_005810.1	299	0.00125957	170	0.000100451	0.0797499	YP_t72
YP_t50	NC_005810.1	719	0.00302887	407	0.000240491	0.0793995	YP_t50
YP_t33	NC_005810.1	1164	0.00490349	657	0.000388213	0.0791707	YP_t33
YP_t6	NC_005810.1	797	0.00335746	446	0.000263536	0.0784926	YP_t6
YP_2950	NC_005810.1	9	3.79136e-05	5	2.95443e-06	0.0779255	YP_2950
YP_t5	NC_005810.1	833	0.00350911	457	0.000270035	0.0769526	YP_t5
YP_3031	NC_005810.1	37	0.000155867	20	1.18177e-05	0.0758194	YP_3031
YP_t7	NC_005810.1	292	0.00123008	155	9.15875e-05	0.0744562	YP_t7
YP_1362	NC_005810.1	17	7.16145e-05	9	5.31798e-06	0.0742584	clpA2
YP_t45	NC_005810.1	154	0.000648743	79	4.66801e-05	0.0719546	YP_t45
YP_pMT032	NC_005815.1	14	5.89767e-05	7	4.13621e-06	0.070133	YP_pMT032
YP_3946	NC_005810.1	6	2.52757e-05	3	1.77266e-06	0.070133	YP_3946
YP_3949	NC_005810.1	4	1.68505e-05	2	1.18177e-06	0.070133	YP_3949
YP_pMT102	NC_005815.1	4	1.68505e-05	2	1.18177e-06	0.070133	YP_pMT102
YP_0426	NC_005810.1	2	8.42524e-06	1	5.90887e-07	0.070133	fliQ1
YP_0435	NC_005810.1	2	8.42524e-06	1	5.90887e-07	0.070133	hmuU
YP_0436	NC_005810.1	2	8.42524e-06	1	5.90887e-07	0.070133	hmuT
YP_0485	NC_005810.1	2	8.42524e-06	1	5.90887e-07	0.070133	rhaB
YP_0928	NC_005810.1	2	8.42524e-06	1	5.90887e-07	0.070133	YP_0928
YP_2295	NC_005810.1	2	8.42524e-06	1	5.90887e-07	0.070133	malF4
YP_pMT069	NC_005815.1	2	8.42524e-06	1	5.90887e-07	0.070133	YP_pMT069
YP_t8	NC_005810.1	1179	0.00496668	567	0.000335033	0.0674561	YP_t8
YP_t46	NC_005810.1	2936	0.0123683	1411	0.000833742	0.0674098	YP_t46
YP_t34	NC_005810.1	194	0.000817248	93	5.49525e-05	0.0672409	YP_t34
YP_t2	NC_005810.1	989	0.00416628	474	0.00028008	0.0672255	YP_t2
YP_t63	NC_005810.1	2922	0.0123093	1362	0.000804788	0.0653806	YP_t63
YP_t53	NC_005810.1	180	0.000758271	82	4.84527e-05	0.0638989	YP_t53
YP_t3	NC_005810.1	282	0.00118796	124	7.327e-05	0.0616772	YP_t3
YP_t67	NC_005810.1	407	0.00171454	178	0.000105178	0.0613448	YP_t67
YP_t54	NC_005810.1	396	0.0016682	172	0.000101633	0.0609236	YP_t54
YP_t68	NC_005810.1	655	0.00275927	283	0.000167221	0.0606034	YP_t68
YP_0421	NC_005810.1	7	2.94883e-05	3	1.77266e-06	0.060114	fliI1
YP_t55	NC_005810.1	682	0.00287301	292	0.000172539	0.0600552	YP_t55
YP_t52	NC_005810.1	59	0.000248545	25	1.47722e-05	0.0594347	YP_t52
YP_t13	NC_005810.1	1006	0.0042379	423	0.000249945	0.0589786	YP_t13
YP_3327	NC_005810.1	15	6.31893e-05	6	3.54532e-06	0.0561064	rbsA3
YP_0409	NC_005810.1	5	2.10631e-05	2	1.18177e-06	0.0561064	baeS1
YP_1370	NC_005810.1	5	2.10631e-05	2	1.18177e-06	0.0561064	YP_1370
YP_pMT068	NC_005815.1	5	2.10631e-05	2	1.18177e-06	0.0561064	YP_pMT068
YP_2306	NC_005810.1	28	0.000117953	11	6.49976e-06	0.0551045	fhaC2
YP_t14	NC_005810.1	289	0.00121745	110	6.49976e-05	0.0533884	YP_t14
YP_56	NC_005810.1	404	0.0017019	150	8.8633e-05	0.0520789	YP_56
YP_t73	NC_005810.1	191	0.00080461	67	3.95894e-05	0.0492032	YP_t73
YP_1588	NC_005810.1	12	5.05514e-05	4	2.36355e-06	0.0467553	flgH
YP_0420	NC_005810.1	3	1.26379e-05	1	5.90887e-07	0.0467553	flhA1
YP_1573	NC_005810.1	3	1.26379e-05	1	5.90887e-07	0.0467553	fliQ
YP_3035	NC_005810.1	3	1.26379e-05	1	5.90887e-07	0.0467553	flgC
YP_t70	NC_005810.1	3	1.26379e-05	1	5.90887e-07	0.0467553	YP_t70
YP_pMT030	NC_005815.1	3	1.26379e-05	1	5.90887e-07	0.0467553	YP_pMT030
YP_1875	NC_005810.1	25	0.000105315	8	4.7271e-06	0.0448851	potB1
YP_pMT097	NC_005815.1	8	3.3701e-05	2	1.18177e-06	0.0350665	YP_pMT097
YP_0437	NC_005810.1	4	1.68505e-05	1	5.90887e-07	0.0350665	hmuS
YP_0438	NC_005810.1	4	1.68505e-05	1	5.90887e-07	0.0350665	hmuR
YP_1251	NC_005810.1	4	1.68505e-05	1	5.90887e-07	0.0350665	fepC
YP_1590	NC_005810.1	4	1.68505e-05	1	5.90887e-07	0.0350665	flgF
YP_3040	NC_005810.1	9	3.79136e-05	2	1.18177e-06	0.0311702	flgH
YP_0424	NC_005810.1	24	0.000101103	3	1.77266e-06	0.0175332	fliN1
YP_0429	NC_005810.1	101	0.000425475	11	6.49976e-06	0.0152765	YP_0429
YP_1887	NC_005810.1	9	3.79136e-05	0	0	0	fhaC1
YP_0419	NC_005810.1	8	3.3701e-05	0	0	0	YP_0419
YP_0407	NC_005810.1	6	2.52757e-05	0	0	0	gltP
YP_0433	NC_005810.1	6	2.52757e-05	0	0	0	metC2
YP_pMT017	NC_005815.1	6	2.52757e-05	0	0	0	YP_pMT017
YP_1594	NC_005810.1	5	2.10631e-05	0	0	0	flgB
YP_pMT022	NC_005815.1	5	2.10631e-05	0	0	0	YP_pMT022
YP_0425	NC_005810.1	4	1.68505e-05	0	0	0	fliP1
YP_0432	NC_005810.1	4	1.68505e-05	0	0	0	sdaC1
YP_0704	NC_005810.1	4	1.68505e-05	0	0	0	YP_0704
YP_0434	NC_005810.1	3	1.26379e-05	0	0	0	hmuV
YP_1376	NC_005810.1	3	1.26379e-05	0	0	0	YP_1376
YP_pMT009	NC_005815.1	3	1.26379e-05	0	0	0	YP_pMT009
YP_pMT010	NC_005815.1	3	1.26379e-05	0	0	0	YP_pMT010
YP_0404	NC_005810.1	2	8.42524e-06	0	0	0	actP
YP_0427	NC_005810.1	2	8.42524e-06	0	0	0	fliR1
YP_0428	NC_005810.1	2	8.42524e-06	0	0	0	flhB1
YP_0718	NC_005810.1	2	8.42524e-06	0	0	0	YP_0718
YP_1565	NC_005810.1	2	8.42524e-06	0	0	0	fliI
YP_1566	NC_005810.1	2	8.42524e-06	0	0	0	fliJ
YP_3307	NC_005810.1	2	8.42524e-06	0	0	0	YP_3307
YP_pMT031	NC_005815.1	2	8.42524e-06	0	0	0	YP_pMT031
YP_pMT105	NC_005815.1	2	8.42524e-06	0	0	0	YP_pMT105
YP_0410	NC_005810.1	1	4.21262e-06	0	0		gspD2
YP_0411	NC_005810.1	1	4.21262e-06	0	0		YP_0411
YP_0412	NC_005810.1	1	4.21262e-06	0	0		YP_0412
YP_0413	NC_005810.1	1	4.21262e-06	0	0		araC1
YP_0414	NC_005810.1	1	4.21262e-06	0	0		YP_0414
YP_0415	NC_005810.1	1	4.21262e-06	0	0		YP_0415
YP_0439	NC_005810.1	1	4.21262e-06	0	0		YP_0439
YP_1124	NC_005810.1	1	4.21262e-06	0	0		YP_1124
YP_1871	NC_005810.1	1	4.21262e-06	0	0		YP_1871
YP_1934	NC_005810.1	1	4.21262e-06	0	0		YP_1934
YP_2751	NC_005810.1	1	4.21262e-06	0	0		YP_2751
YP_3786	NC_005810.1	1	4.21262e-06	0	0		YP_3786
YP_4006	NC_005810.1	1	4.21262e-06	0	0		YP_4006
YP_pMT104	NC_005815.1	1	4.21262e-06	0	0		YP_pMT104
YP_pMT111	NC_005815.1	1	4.21262e-06	0	0		YP_pMT111
YP_0346	NC_005810.1	0		9	5.31798e-06		YP_0346
YP_0461	NC_005810.1	0		9	5.31798e-06		proP6
YP_1969	NC_005810.1	0		9	5.31798e-06		lysR11
YP_3576	NC_005810.1	0		9	5.31798e-06		alpA3
YP_pMT107	NC_005815.1	0		9	5.31798e-06		YP_pMT107
YP_1665	NC_005810.1	0		8	4.7271e-06		fimA1
YP_2273	NC_005810.1	0		8	4.7271e-06		YP_2273
YP_3509	NC_005810.1	0		8	4.7271e-06		YP_3509
YP_3574	NC_005810.1	0		8	4.7271e-06		YP_3574
YP_3644	NC_005810.1	0		8	4.7271e-06		YP_3644
YP_3961	NC_005810.1	0		8	4.7271e-06		YP_3961
YP_pMT063	NC_005815.1	0		8	4.7271e-06		YP_pMT063
YP_pMT110	NC_005815.1	0		8	4.7271e-06		YP_pMT110
YP_1079	NC_005810.1	0		7	4.13621e-06		YP_1079
YP_2343	NC_005810.1	0		7	4.13621e-06		YP_2343
YP_2549	NC_005810.1	0		7	4.13621e-06		YP_2549
YP_0342	NC_005810.1	0		6	3.54532e-06		YP_0342
YP_0596	NC_005810.1	0		6	3.54532e-06		YP_0596
YP_0627	NC_005810.1	0		6	3.54532e-06		phnG
YP_0757	NC_005810.1	0		6	3.54532e-06		YP_0757
YP_2628	NC_005810.1	0		6	3.54532e-06		YP_2628
YP_2730	NC_005810.1	0		6	3.54532e-06		YP_2730
YP_2733	NC_005810.1	0		6	3.54532e-06		YP_2733
YP_3042	NC_005810.1	0		6	3.54532e-06		flgJ
YP_3563	NC_005810.1	0		6	3.54532e-06		YP_3563
YP_0390	NC_005810.1	0		5	2.95443e-06		YP_0390
YP_1483	NC_005810.1	0		5	2.95443e-06		YP_1483
YP_1495	NC_005810.1	0		5	2.95443e-06		YP_1495
YP_1511	NC_005810.1	0		5	2.95443e-06		YP_1511
YP_1523	NC_005810.1	0		5	2.95443e-06		YP_1523
YP_1648	NC_005810.1	0		5	2.95443e-06		YP_1648
YP_2731	NC_005810.1	0		5	2.95443e-06		YP_2731
YP_2986	NC_005810.1	0		5	2.95443e-06		YP_2986
YP_3051	NC_005810.1	0		5	2.95443e-06		YP_3051
YP_3573	NC_005810.1	0		5	2.95443e-06		YP_3573
YP_3642	NC_005810.1	0		5	2.95443e-06		YP_3642
YP_3870	NC_005810.1	0		5	2.95443e-06		YP_3870
YP_3950	NC_005810.1	0		5	2.95443e-06		YP_3950
YP_pMT088	NC_005815.1	0		5	2.95443e-06		YP_pMT088
YP_0076	NC_005810.1	0		4	2.36355e-06		YP_0076
YP_0463	NC_005810.1	0		4	2.36355e-06		YP_0463
YP_0914	NC_005810.1	0		4	2.36355e-06		YP_0914
YP_1303	NC_005810.1	0		4	2.36355e-06		serA1
YP_1499	NC_005810.1	0		4	2.36355e-06		malF3
YP_1512	NC_005810.1	0		4	2.36355e-06		YP_1512
YP_1513	NC_005810.1	0		4	2.36355e-06		YP_1513
YP_2178	NC_005810.1	0		4	2.36355e-06		YP_2178
YP_2866	NC_005810.1	0		4	2.36355e-06		YP_2866
YP_3003	NC_005810.1	0		4	2.36355e-06		YP_3003
YP_3018	NC_005810.1	0		4	2.36355e-06		flhB
YP_3025	NC_005810.1	0		4	2.36355e-06		fliE2
YP_3560	NC_005810.1	0		4	2.36355e-06		YP_3560
YP_3863	NC_005810.1	0		4	2.36355e-06		YP_3863
YP_pCD57	NC_005813.1	0		4	2.36355e-06		YP_pCD57
YP_pCRY30	NC_005814.1	0		4	2.36355e-06		YP_pCRY30
YP_pMT041	NC_005815.1	0		4	2.36355e-06		YP_pMT041
YP_0713	NC_005810.1	0		3	1.77266e-06		YP_0713
YP_1255	NC_005810.1	0		3	1.77266e-06		YP_1255
YP_1339	NC_005810.1	0		3	1.77266e-06		YP_1339
YP_1532	NC_005810.1	0		3	1.77266e-06		YP_1532
YP_1922	NC_005810.1	0		3	1.77266e-06		YP_1922
YP_1935	NC_005810.1	0		3	1.77266e-06		YP_1935
YP_1938	NC_005810.1	0		3	1.77266e-06		YP_1938
YP_2294	NC_005810.1	0		3	1.77266e-06		malG4
YP_2689	NC_005810.1	0		3	1.77266e-06		YP_2689
YP_3002	NC_005810.1	0		3	1.77266e-06		nrfG5
YP_3249	NC_005810.1	0		3	1.77266e-06		YP_3249
YP_3250	NC_005810.1	0		3	1.77266e-06		fimC9
YP_3692	NC_005810.1	0		3	1.77266e-06		YP_3692
YP_3768	NC_005810.1	0		3	1.77266e-06		YP_3768
YP_3924	NC_005810.1	0		3	1.77266e-06		ssuE
YP_pCD09	NC_005813.1	0		3	1.77266e-06		YP_pCD09
YP_pMT058	NC_005815.1	0		3	1.77266e-06		YP_pMT058
YP_pMT093	NC_005815.1	0		3	1.77266e-06		YP_pMT093
YP_pMT101	NC_005815.1	0		3	1.77266e-06		YP_pMT101
YP_0492	NC_005810.1	0		2	1.18177e-06		YP_0492
YP_1064	NC_005810.1	0		2	1.18177e-06		alpA1
YP_2839	NC_005810.1	0		2	1.18177e-06		YP_2839
YP_3477	NC_005810.1	0		2	1.18177e-06		insA2
YP_3478	NC_005810.1	0		2	1.18177e-06		insB
YP_pMT120	NC_005815.1	0		2	1.18177e-06		YP_pMT120
YP_0099	NC_005810.1	0		1	5.90887e-07		YP_0099
YP_0343	NC_005810.1	0		1	5.90887e-07		YP_0343
YP_0406	NC_005810.1	0		1	5.90887e-07		acs
YP_0416	NC_005810.1	0		1	5.90887e-07		YP_0416
YP_0422	NC_005810.1	0		1	5.90887e-07		sbcC
YP_0440	NC_005810.1	0		1	5.90887e-07		YP_0440
YP_0486	NC_005810.1	0		1	5.90887e-07		purM
YP_0495	NC_005810.1	0		1	5.90887e-07		YP_0495
YP_0503	NC_005810.1	0		1	5.90887e-07		YP_0503
YP_0605	NC_005810.1	0		1	5.90887e-07		YP_0605
YP_0629	NC_005810.1	0		1	5.90887e-07		YP_0629
YP_1149	NC_005810.1	0		1	5.90887e-07		YP_1149
YP_1231	NC_005810.1	0		1	5.90887e-07		YP_1231
YP_1450	NC_005810.1	0		1	5.90887e-07		YP_1450
YP_1706	NC_005810.1	0		1	5.90887e-07		YP_1706
YP_1931	NC_005810.1	0		1	5.90887e-07		YP_1931
YP_2021	NC_005810.1	0		1	5.90887e-07		YP_2021
YP_2289	NC_005810.1	0		1	5.90887e-07		YP_2289
YP_2732	NC_005810.1	0		1	5.90887e-07		YP_2732
YP_3952	NC_005810.1	0		1	5.90887e-07		YP_3952
YP_pCD62	NC_005813.1	0		1	5.90887e-07		YP_pCD62
YP_pMT011	NC_005815.1	0		1	5.90887e-07		YP_pMT011
YP_pMT027	NC_005815.1	0		1	5.90887e-07		YP_pMT027
YP_pMT092	NC_005815.1	0		1	5.90887e-07		YP_pMT092
YP_pMT106	NC_005815.1	0		1	5.90887e-07		YP_pMT106

## Sheet: S2C sRNAs
S2C. The Hfq binding detail information for the known sRNAs
#Gene	Chromsome	WT-FLAG		Hfq-FLAG		Fold enriched	Gene name	This study	Previous Studies*
sRNAs		Reads	Ratio	Reads	Ratio
YP_s1	NC_005810.1	163	0.00069	9472	0.0056	8.15	spf	Hfq-bound	Bound in E. coli and Salmonella
YP_s2	NC_005810.1	30	0.00013	80	5e-05	0.38	ffs	Hfq-unbound	Unbound in E. coli
YP_s3	NC_005810.1	0		0		NA	micF	No expression	Bound in E. coli and Salmonella
YP_s4	NC_005810.1	3	1e-05	2	0	0.09	ssrA	Hfq-unbound	Unbound in E. coli
YP_s5	NC_005810.1	222	0.00094	37637	0.02224	23.78	csrB	Hfq-bound	Unbound in Salmonella
YP_s6	NC_005810.1	253	0.00107	5631	0.00333	3.12	ssrS	Hfq-bound	Unbound in E. coli and Salmonella
YP_s7	NC_005810.1	2	1e-05	25	1e-05	1.75	rnpB	Hfq-unbound	Unbound in E. coli
pCD06.1	NC_005813.1	5	2e-05	1380	0.00082	38.71	pCD06.1	Hfq-bound	NA
Control
YP_r2	NC_005810.1	237382	1	1692371	1	1	YP_r2 (23S rRNA)
*Reference for Hfq-bound sRNA in E. coli: Zhang et al., 2003, Molecular Microbiology 50:1111-1124
*Reference for Hfq-bound sRNA in Salmonella: Sittka et al., 2008, Plos Genetics e1000163
